# Supplementary material for: Transcriptome Analysis of Capsicum Chlorosis Virus-Induced Hypersensitive Resistance Response in Bell Capsicum
Source: PLoS One. 2016 Jul 11;11(7):e0159085. doi: 10.1371/journal.pone.0159085 (PMC4939944; doi:10.1371/journal.pone.0159085)
Supplement: S3 Table — GO assignments for all transcript variants per gene is indicated. C: Cellular Component, F: Molecular Function, P: Biological Process. (XLSX) [file pone.0159085.s003.xlsx]

## Sheet: Defense response
Seq ID	Seq Description	Length (nt)	GO Names list
TCONS_00000029	peroxidase 21	314	C:cytosol; F:peroxidase activity; F:heme binding; F:metal ion binding; P:response to oxidative stress; P:defense response to fungus; P:oxidation-reduction process; P:obsolete peroxidase reaction
TCONS_00003028	peroxidase 21	522	C:cytosol; F:peroxidase activity; F:heme binding; F:metal ion binding; P:response to oxidative stress; P:defense response to fungus; P:oxidation-reduction process; P:obsolete peroxidase reaction
TCONS_00003104	glucan endo- -beta- acidic isoform pr-q -like	858	C:apoplast; F:glucan endo-1,3-beta-D-glucosidase activity; P:defense response; P:starch metabolic process; P:sucrose metabolic process
TCONS_00000284	calreticulin-3-like isoform x2	130	C:endoplasmic reticulum membrane; F:calcium ion binding; F:unfolded protein binding; P:protein folding; P:cellular response to nitrogen starvation; P:plant-type hypersensitive response; P:systemic acquired resistance; P:salicylic acid biosynthetic process; P:defense response signaling pathway, resistance gene-independent; P:response to endoplasmic reticulum stress; P:defense response to bacterium…
TCONS_00003349	1-aminocyclopropane-1-carboxylate oxidase	960	F:1-aminocyclopropane-1-carboxylate oxidase activity; F:oxidoreductase activity, acting on paired donors, with incorporation or reduction of molecular oxygen, 2-oxoglutarate as one donor, and incorporation of one atom each of oxygen into both donors; F:L-ascorbic acid binding; F:metal ion binding; P:defense response; P:ethylene biosynthetic process; P:fruit ripening; P:oxidation-reduction process
TCONS_00003554	glyceraldehyde-3-phosphate dehydrogenase	837	C:cell wall; C:nucleolus; C:mitochondrion; C:peroxisome; C:Golgi apparatus; C:cytosol; C:plasma membrane; C:plasmodesma; C:chloroplast; F:DNA binding; F:glyceraldehyde-3-phosphate dehydrogenase (NAD+) (phosphorylating) activity; F:copper ion binding; F:zinc ion binding; F:NADP binding; F:NAD binding; P:gluconeogenesis; P:glycolytic process; P:pentose-phosphate shunt; P:water transport; P:hyperosm…
TCONS_00000644	defensin-like protein	582	P:defense response
TCONS_00000809	5-epi-aristolochene synthase	1683	C:cytoplasm; F:magnesium ion binding; F:terpene synthase activity; P:defense response; P:terpenoid biosynthetic process
TCONS_00003989	1-aminocyclopropane-1-carboxylate oxidase	960	F:1-aminocyclopropane-1-carboxylate oxidase activity; F:oxidoreductase activity, acting on paired donors, with incorporation or reduction of molecular oxygen, 2-oxoglutarate as one donor, and incorporation of one atom each of oxygen into both donors; F:L-ascorbic acid binding; F:metal ion binding; P:defense response; P:ethylene biosynthetic process; P:fruit ripening; P:oxidation-reduction process
TCONS_00001289	PREDICTED: uncharacterized protein LOC101253593 isoform X1	1746	C:intracellular; P:respiratory burst involved in defense response; P:response to wounding; P:response to mechanical stimulus; P:ethylene biosynthetic process; P:response to chitin; P:endoplasmic reticulum unfolded protein response; P:intracellular signal transduction; P:defense response by callose deposition
TCONS_00001292	PREDICTED: uncharacterized protein LOC101253593 isoform X1	1347	C:intracellular; P:respiratory burst involved in defense response; P:response to wounding; P:response to mechanical stimulus; P:ethylene biosynthetic process; P:response to chitin; P:endoplasmic reticulum unfolded protein response; P:intracellular signal transduction; P:defense response by callose deposition
TCONS_00001294	cruciferin 2	1422	C:intracellular; P:respiratory burst involved in defense response; P:response to wounding; P:response to mechanical stimulus; P:ethylene biosynthetic process; P:response to chitin; P:endoplasmic reticulum unfolded protein response; P:intracellular signal transduction; P:defense response by callose deposition
TCONS_00004437	pathogenesis-related protein sth-2-like	477	P:defense response; P:response to biotic stimulus
TCONS_00004833	defensin-like protein	449	P:defense response
TCONS_00002376	probable wrky transcription factor 51	976	F:transcription factor activity, sequence-specific DNA binding; F:sequence-specific DNA binding; P:regulation of transcription, DNA-templated; P:defense response to other organism; C:transcription factor complex; P:regulation of transcription, DNA-templated
TCONS_00002384	aminotransferase ald1	1400	F:L,L-diaminopimelate aminotransferase activity; F:pyridoxal phosphate binding; P:lysine biosynthetic process via diaminopimelate; P:ethylene biosynthetic process; P:systemic acquired resistance, salicylic acid mediated signaling pathway; P:leaf senescence; P:defense response to bacterium
TCONS_00002385	probable ll-diaminopimelate chloroplastic	1396	F:L-aspartate:2-oxoglutarate aminotransferase activity; F:L,L-diaminopimelate aminotransferase activity; F:pyridoxal phosphate binding; F:L-phenylalanine:2-oxoglutarate aminotransferase activity; P:lysine biosynthetic process via diaminopimelate; P:ethylene biosynthetic process; P:systemic acquired resistance, salicylic acid mediated signaling pathway; P:leaf senescence; P:defense response to bac…
TCONS_00002386	aminotransferase ald1	1161	F:L,L-diaminopimelate aminotransferase activity; F:pyridoxal phosphate binding; P:lysine biosynthetic process via diaminopimelate; P:ethylene biosynthetic process; P:systemic acquired resistance, salicylic acid mediated signaling pathway; P:leaf senescence; P:defense response to bacterium
TCONS_00008543	abc transporter f family member 3	2835	C:cytosol; F:transporter activity; F:ATP binding; F:ATPase activity; P:gluconeogenesis; P:glycolytic process; P:mRNA export from nucleus; P:protein import into nucleus; P:cytoskeleton organization; P:response to salt stress; P:proteasomal protein catabolic process; P:defense response to bacterium
TCONS_00008544	abc transporter f family member 3	2845	C:cytosol; F:transporter activity; F:ATP binding; F:ATPase activity; P:gluconeogenesis; P:glycolytic process; P:mRNA export from nucleus; P:protein import into nucleus; P:cytoskeleton organization; P:response to salt stress; P:proteasomal protein catabolic process; P:defense response to bacterium
TCONS_00008545	abc transporter f family member 3	2154	C:cytosol; F:transporter activity; F:ATP binding; F:ATPase activity; P:gluconeogenesis; P:glycolytic process; P:mRNA export from nucleus; P:protein import into nucleus; P:cytoskeleton organization; P:response to salt stress; P:proteasomal protein catabolic process; P:defense response to bacterium
TCONS_00005987	osmotin-like protein	756	C:cytoplasm; P:killing of cells of other organism; P:defense response to fungus
TCONS_00008731	acetylornithine mitochondrial	1386	C:chloroplast stroma; F:copper ion binding; F:transaminase activity; F:pyridoxal phosphate binding; P:arginine metabolic process; P:defense response to bacterium; P:interspecies interaction between organisms; P:ovule development; P:primary root development
TCONS_00007222	phospholipase d p1 isoform x1	4267	C:intracellular; F:catalytic activity; F:phosphatidylinositol binding; P:MAPK cascade; P:protein targeting to membrane; P:response to cold; P:abscisic acid-activated signaling pathway; P:systemic acquired resistance, salicylic acid mediated signaling pathway; P:jasmonic acid mediated signaling pathway; P:regulation of plant-type hypersensitive response; P:cellular response to phosphate starvation…
TCONS_00007224	phospholipase d p1 isoform x1	3423	C:intracellular; F:catalytic activity; F:phosphatidylinositol binding; P:MAPK cascade; P:protein targeting to membrane; P:response to cold; P:abscisic acid-activated signaling pathway; P:systemic acquired resistance, salicylic acid mediated signaling pathway; P:jasmonic acid mediated signaling pathway; P:regulation of plant-type hypersensitive response; P:cellular response to phosphate starvation…
TCONS_00007225	phospholipase d p1 isoform x1	4038	C:intracellular; F:catalytic activity; F:phosphatidylinositol binding; P:MAPK cascade; P:protein targeting to membrane; P:response to cold; P:abscisic acid-activated signaling pathway; P:systemic acquired resistance, salicylic acid mediated signaling pathway; P:jasmonic acid mediated signaling pathway; P:regulation of plant-type hypersensitive response; P:cellular response to phosphate starvation…
TCONS_00007859	acyl carrier protein mitochondrial-like	670	C:mitochondrial matrix; P:fatty acid biosynthetic process; P:production of ta-siRNAs involved in RNA interference; P:production of miRNAs involved in gene silencing by miRNA; P:defense response to virus
TCONS_00007860	acyl carrier protein mitochondrial-like	676	C:mitochondrial matrix; P:fatty acid biosynthetic process; P:production of ta-siRNAs involved in RNA interference; P:production of miRNAs involved in gene silencing by miRNA; P:defense response to virus
TCONS_00050328	5-epi-aristolochene synthase	1680	C:cytoplasm; F:magnesium ion binding; F:terpene synthase activity; P:defense response; P:terpenoid biosynthetic process
TCONS_00012138	u-box domain-containing protein 17	3273	F:ubiquitin-protein transferase activity; F:protein binding; F:ligase activity; P:defense response to fungus, incompatible interaction; P:protein ubiquitination
TCONS_00012139	u-box domain-containing protein 17	1890	F:ubiquitin-protein transferase activity; F:protein binding; F:ligase activity; P:defense response to fungus, incompatible interaction; P:protein ubiquitination
TCONS_00012646	class ii chitinase	945	C:extracellular space; F:chitinase activity; P:polysaccharide catabolic process; P:chitin catabolic process; P:defense response; P:response to biotic stimulus; P:cell wall macromolecule catabolic process
TCONS_00012647	class ii chitinase	1173	C:extracellular space; F:chitinase activity; P:polysaccharide catabolic process; P:chitin catabolic process; P:defense response; P:response to biotic stimulus; P:cell wall macromolecule catabolic process
TCONS_00012649	class ii chitinase	1182	C:extracellular space; F:chitinase activity; P:polysaccharide catabolic process; P:chitin catabolic process; P:defense response; P:response to biotic stimulus; P:cell wall macromolecule catabolic process
TCONS_00016195	stromal cell-derived factor 2-like protein	939	C:endoplasmic reticulum; C:membrane; P:protein folding; P:response to heat; P:systemic acquired resistance; P:response to high light intensity; P:response to endoplasmic reticulum stress; P:response to hydrogen peroxide; P:defense response to bacterium; P:defense response to fungus; P:pathogen-associated molecular pattern dependent induction by symbiont of host innate immune response
TCONS_00016196	stromal cell-derived factor 2-like protein	1230	C:endoplasmic reticulum; C:membrane; P:protein folding; P:response to heat; P:systemic acquired resistance; P:response to high light intensity; P:response to endoplasmic reticulum stress; P:response to hydrogen peroxide; P:defense response to bacterium; P:defense response to fungus; P:pathogen-associated molecular pattern dependent induction by symbiont of host innate immune response
TCONS_00016229	glycerol kinase	1569	F:glycerol kinase activity; P:carbohydrate metabolic process; P:glycerol-3-phosphate metabolic process; P:fatty acid beta-oxidation; P:phosphorylation; P:defense response to bacterium; P:glycerolipid metabolic process
TCONS_00016342	calmodulin binding	1028	F:calmodulin binding; P:signal transduction; P:response to bacterium; P:defense response, incompatible interaction; P:regulation of cellular metabolic process; P:regulation of innate immune response; P:cellular response to acid chemical; P:cellular response to organic substance; P:cellular response to oxygen-containing compound
TCONS_00016343	calmodulin binding	1389	F:calmodulin binding; P:signal transduction; P:response to bacterium; P:defense response, incompatible interaction; P:regulation of cellular metabolic process; P:regulation of innate immune response; P:cellular response to acid chemical; P:cellular response to organic substance; P:cellular response to oxygen-containing compound
TCONS_00016344	calmodulin binding	1675	F:calmodulin binding; P:signal transduction; P:response to bacterium; P:defense response, incompatible interaction; P:regulation of cellular metabolic process; P:regulation of innate immune response; P:cellular response to acid chemical; P:cellular response to organic substance; P:cellular response to oxygen-containing compound
TCONS_00016345	calmodulin binding	1700	F:calmodulin binding; P:signal transduction; P:response to bacterium; P:defense response, incompatible interaction; P:regulation of cellular metabolic process; P:regulation of innate immune response; P:cellular response to acid chemical; P:cellular response to organic substance; P:cellular response to oxygen-containing compound
TCONS_00016346	calmodulin binding	1449	F:calmodulin binding; P:signal transduction; P:response to organic substance; P:regulation of cellular metabolic process; P:regulation of defense response; P:innate immune response; P:defense response to other organism; P:response to oxygen-containing compound
TCONS_00016402	3)-beta-glucan endohydrolase short=(1-	1086	C:vacuole; F:licheninase activity; P:carbohydrate metabolic process; P:defense response to other organism
TCONS_00016617	anthranilate chloroplastic-like isoform x1	1710	C:chloroplast stroma; C:chloroplast envelope; F:anthranilate phosphoribosyltransferase activity; P:tryptophan biosynthetic process; P:tryptophan catabolic process; P:systemic acquired resistance; P:indoleacetic acid biosynthetic process; P:response to endoplasmic reticulum stress; P:defense response to bacterium; P:tyrosine biosynthetic process; P:L-phenylalanine biosynthetic process
TCONS_00016618	anthranilate chloroplastic-like isoform x1	1790	C:chloroplast stroma; C:chloroplast envelope; F:anthranilate phosphoribosyltransferase activity; P:tryptophan biosynthetic process; P:tryptophan catabolic process; P:systemic acquired resistance; P:indoleacetic acid biosynthetic process; P:response to endoplasmic reticulum stress; P:defense response to bacterium; P:tyrosine biosynthetic process; P:L-phenylalanine biosynthetic process
TCONS_00016619	anthranilate chloroplastic-like isoform x1	1224	C:chloroplast stroma; C:chloroplast envelope; F:anthranilate phosphoribosyltransferase activity; P:tryptophan biosynthetic process; P:tryptophan catabolic process; P:systemic acquired resistance; P:indoleacetic acid biosynthetic process; P:response to endoplasmic reticulum stress; P:defense response to bacterium; P:tyrosine biosynthetic process; P:L-phenylalanine biosynthetic process
TCONS_00019593	e3 ubiquitin-protein ligase rglg2-like	1644	F:protein binding; F:zinc ion binding; F:ligase activity; P:N-terminal protein myristoylation; P:salicylic acid biosynthetic process; P:salicylic acid mediated signaling pathway; P:negative regulation of defense response; P:innate immune response
TCONS_00019594	e3 ubiquitin-protein ligase rglg2-like	1764	F:zinc ion binding; F:ligase activity; P:N-terminal protein myristoylation; P:salicylic acid biosynthetic process; P:salicylic acid mediated signaling pathway; P:negative regulation of defense response; P:innate immune response
TCONS_00019595	e3 ubiquitin-protein ligase rglg2-like	1784	F:protein binding; F:zinc ion binding; F:ligase activity; P:N-terminal protein myristoylation; P:salicylic acid biosynthetic process; P:salicylic acid mediated signaling pathway; P:negative regulation of defense response; P:innate immune response
TCONS_00019596	e3 ubiquitin-protein ligase rglg2-like	1788	F:protein binding; F:zinc ion binding; F:ligase activity; P:N-terminal protein myristoylation; P:salicylic acid biosynthetic process; P:salicylic acid mediated signaling pathway; P:negative regulation of defense response; P:innate immune response
TCONS_00019597	e3 ubiquitin-protein ligase rglg2-like	1308	F:protein binding; F:zinc ion binding; F:ligase activity; P:N-terminal protein myristoylation; P:salicylic acid biosynthetic process; P:salicylic acid mediated signaling pathway; P:negative regulation of defense response; P:innate immune response
TCONS_00019943	-oxoglutarate 3-dioxygenase-like	1388	C:intracellular; F:naringenin 3-dioxygenase activity; F:metal ion binding; P:MAPK cascade; P:response to hypoxia; P:protein targeting to membrane; P:detection of biotic stimulus; P:salicylic acid biosynthetic process; P:systemic acquired resistance, salicylic acid mediated signaling pathway; P:jasmonic acid mediated signaling pathway; P:response to chitin; P:regulation of hydrogen peroxide metabo…
TCONS_00019944	-oxoglutarate 3-dioxygenase-like	1637	C:intracellular; F:oxidoreductase activity, acting on paired donors, with incorporation or reduction of molecular oxygen, 2-oxoglutarate as one donor, and incorporation of one atom each of oxygen into both donors; F:metal ion binding; P:MAPK cascade; P:response to hypoxia; P:protein targeting to membrane; P:detection of biotic stimulus; P:salicylic acid biosynthetic process; P:systemic acquired r…
TCONS_00019945	-oxoglutarate 3-dioxygenase-like	1014	C:intracellular; F:oxidoreductase activity, acting on paired donors, with incorporation or reduction of molecular oxygen, 2-oxoglutarate as one donor, and incorporation of one atom each of oxygen into both donors; F:metal ion binding; P:MAPK cascade; P:response to hypoxia; P:protein targeting to membrane; P:detection of biotic stimulus; P:salicylic acid biosynthetic process; P:systemic acquired r…
TCONS_00017234	protein sgt1 homolog	1113	F:protein binding; P:defense response
TCONS_00017241	heat shock protein 83	2118	C:cytoplasmic membrane-bounded vesicle; F:ATP binding; F:unfolded protein binding; P:protein folding; P:defense response to bacterium, incompatible interaction
TCONS_00017348	membrane steroid-binding protein 2-like	687	C:nucleus; C:endoplasmic reticulum; C:chloroplast thylakoid membrane; F:oxidoreductase activity; P:indoleacetic acid biosynthetic process; P:response to ethylene; P:defense response to bacterium; P:negative regulation of cellular process
TCONS_00017848	phospholipase a1- chloroplastic-like	1716	F:lipase activity; F:carboxylic ester hydrolase activity; P:signal transduction; P:regulation of defense response; P:cellular response to extracellular stimulus; P:cellular response to stress; P:cellular biosynthetic process; P:single-organism biosynthetic process; P:cellular response to acid chemical; P:cellular response to organic substance; P:organic substance biosynthetic process; P:cellular …
TCONS_00018520	pathogenesis-related protein sth-2-like	480	P:defense response; P:response to biotic stimulus
TCONS_00018653	serine threonine-protein kinase edr1	3757	C:trans-Golgi network; C:cytosol; F:MAP kinase kinase kinase activity; F:protein serine/threonine/tyrosine kinase activity; F:ATP binding; P:activation of MAPKK activity; P:defense response to oomycetes; P:protein N-linked glycosylation; P:cell death; P:response to water deprivation; P:response to ethylene; P:negative regulation of abscisic acid-activated signaling pathway; P:protein autophosphor…
TCONS_00021608	bzip transcription factor 60	861	F:transcription factor activity, sequence-specific DNA binding; F:sequence-specific DNA binding; P:immune system process; P:regulation of transcription, DNA-templated; P:response to temperature stimulus; P:hormone-mediated signaling pathway; P:regulation of defense response; P:intracellular signal transduction; P:regulation of programmed cell death; P:single-organism metabolic process; P:negative…
TCONS_00026757	pathogenesis-related protein sth-2-like	486	P:defense response; P:response to biotic stimulus
TCONS_00025536	adp-ribosylation factor-like protein 8b	864	C:intracellular; C:membrane; F:GTP binding; P:intracellular protein transport; P:reciprocal meiotic recombination; P:small GTPase mediated signal transduction; P:cytokinin biosynthetic process; P:defense response to virus
TCONS_00025537	adp-ribosylation factor-like protein 8b	498	C:intracellular; C:membrane; F:GTP binding; P:intracellular protein transport; P:reciprocal meiotic recombination; P:small GTPase mediated signal transduction; P:cytokinin biosynthetic process; P:defense response to virus
TCONS_00026417	mlo-like protein 6	2095	C:integral component of membrane; F:calmodulin binding; P:defense response; P:response to biotic stimulus
TCONS_00026418	mlo-like protein 6 isoform x1	1482	C:integral component of membrane; F:calmodulin binding; P:defense response; P:response to biotic stimulus
TCONS_00026419	mlo-like protein 6 isoform x1	1770	C:integral component of membrane; F:calmodulin binding; P:defense response; P:response to biotic stimulus
TCONS_00029160	ferrochelatase- chloroplastic	2039	C:plastid; F:ferrochelatase activity; P:protein targeting to membrane; P:heme biosynthetic process; P:response to wounding; P:regulation of plant-type hypersensitive response; P:methylglyoxal catabolic process to D-lactate via S-lactoyl-glutathione; P:endoplasmic reticulum unfolded protein response; P:negative regulation of programmed cell death; P:defense response by callose deposition; P:chloro…
TCONS_00029161	ferrochelatase- chloroplastic	2035	C:plastid; F:ferrochelatase activity; P:protein targeting to membrane; P:heme biosynthetic process; P:response to wounding; P:regulation of plant-type hypersensitive response; P:methylglyoxal catabolic process to D-lactate via S-lactoyl-glutathione; P:endoplasmic reticulum unfolded protein response; P:negative regulation of programmed cell death; P:defense response by callose deposition; P:chloro…
TCONS_00029162	ferrochelatase- chloroplastic	2033	C:plastid; F:ferrochelatase activity; P:protein targeting to membrane; P:heme biosynthetic process; P:response to wounding; P:regulation of plant-type hypersensitive response; P:methylglyoxal catabolic process to D-lactate via S-lactoyl-glutathione; P:endoplasmic reticulum unfolded protein response; P:negative regulation of programmed cell death; P:defense response by callose deposition; P:chloro…
TCONS_00029163	ferrochelatase- chloroplastic	1476	C:plastid; F:ferrochelatase activity; P:protein targeting to membrane; P:heme biosynthetic process; P:response to wounding; P:regulation of plant-type hypersensitive response; P:methylglyoxal catabolic process to D-lactate via S-lactoyl-glutathione; P:endoplasmic reticulum unfolded protein response; P:negative regulation of programmed cell death; P:defense response by callose deposition; P:chloro…
TCONS_00029494	heat shock protein 83	1131	C:cytoplasmic membrane-bounded vesicle; F:ATP binding; F:unfolded protein binding; P:protein folding; P:defense response to bacterium, incompatible interaction
TCONS_00029629	protein kinase chloroplastic	1627	F:protein serine/threonine kinase activity; F:ATP binding; P:defense response to insect; P:protein phosphorylation; P:defense response to fungus; P:serine family amino acid metabolic process
TCONS_00029630	protein kinase chloroplastic	1209	F:protein serine/threonine kinase activity; F:ATP binding; P:defense response to insect; P:protein phosphorylation; P:defense response to fungus; P:serine family amino acid metabolic process
TCONS_00031824	af112443_1thionin-like protein	507	P:defense response
TCONS_00031825	thionine-like protein	458	P:defense response
TCONS_00036738	phytosulfokine receptor 1	3045	F:peptide receptor activity; F:guanylate cyclase activity; F:protein kinase activity; F:protein binding; F:ATP binding; P:cGMP biosynthetic process; P:protein phosphorylation; P:signal transduction; P:response to wounding; P:regulation of defense response; P:innate immune response; P:purine nucleobase metabolic process; P:GTP metabolic process
TCONS_00037429	PREDICTED: uncharacterized protein LOC102581412	1435	P:heat acclimation; P:regulation of defense response
TCONS_00037430	PREDICTED: uncharacterized protein LOC102581412	1723	P:heat acclimation; P:regulation of defense response
TCONS_00037431	PREDICTED: uncharacterized protein LOC102581412	1032	P:heat acclimation; P:regulation of defense response
TCONS_00037432	wound-induced protein win2	928	F:chitin binding; P:defense response to bacterium; P:defense response to fungus
TCONS_00037433	wound-induced protein win2	627	F:chitin binding; P:defense response to bacterium; P:defense response to fungus
TCONS_00037434	wound-induced protein win2	606	F:chitin binding; P:defense response to bacterium; P:defense response to fungus
TCONS_00038263	extra-large guanine nucleotide-binding protein 1-like	4087	F:GTPase activity; F:signal transducer activity; F:guanyl nucleotide binding; F:G-protein beta/gamma-subunit complex binding; P:G-protein coupled receptor signaling pathway; P:response to abiotic stimulus; P:response to abscisic acid; P:response to hexose; P:regulation of defense response; P:macromolecule localization; P:regulation of programmed cell death; P:innate immune response; P:negative re…
TCONS_00038264	extra-large guanine nucleotide-binding protein 1-like	3566	C:intracellular; F:GTPase activity; F:signal transducer activity; F:GTP binding; F:G-protein beta/gamma-subunit complex binding; P:protein targeting to membrane; P:G-protein coupled receptor signaling pathway; P:response to water deprivation; P:response to wounding; P:systemic acquired resistance; P:salicylic acid biosynthetic process; P:response to ethylene; P:response to auxin; P:abscisic acid-…
TCONS_00038265	extra-large guanine nucleotide-binding protein 1-like	5105	C:intracellular; F:GTPase activity; F:signal transducer activity; F:GTP binding; F:G-protein beta/gamma-subunit complex binding; P:protein targeting to membrane; P:G-protein coupled receptor signaling pathway; P:response to water deprivation; P:response to wounding; P:systemic acquired resistance; P:salicylic acid biosynthetic process; P:response to ethylene; P:response to auxin; P:abscisic acid-…
TCONS_00038266	extra-large guanine nucleotide-binding protein 1-like	3684	C:intracellular; F:GTPase activity; F:signal transducer activity; F:GTP binding; F:G-protein beta/gamma-subunit complex binding; P:protein targeting to membrane; P:G-protein coupled receptor signaling pathway; P:response to water deprivation; P:response to wounding; P:systemic acquired resistance; P:salicylic acid biosynthetic process; P:response to ethylene; P:response to auxin; P:abscisic acid-…
TCONS_00038267	extra-large guanine nucleotide-binding protein 1-like	4147	C:intracellular; F:GTPase activity; F:signal transducer activity; F:GTP binding; F:G-protein beta/gamma-subunit complex binding; P:protein targeting to membrane; P:G-protein coupled receptor signaling pathway; P:response to water deprivation; P:response to wounding; P:systemic acquired resistance; P:salicylic acid biosynthetic process; P:response to ethylene; P:response to auxin; P:abscisic acid-…
TCONS_00038268	extra-large guanine nucleotide-binding protein 1-like	537	C:intracellular; F:GTPase activity; F:signal transducer activity; F:GTP binding; F:G-protein beta/gamma-subunit complex binding; P:protein targeting to membrane; P:G-protein coupled receptor signaling pathway; P:response to water deprivation; P:response to wounding; P:systemic acquired resistance; P:salicylic acid biosynthetic process; P:response to ethylene; P:response to auxin; P:abscisic acid-…
TCONS_00038269	extra-large guanine nucleotide-binding protein 1-like	2292	C:intracellular; F:GTPase activity; F:signal transducer activity; F:GTP binding; F:G-protein beta/gamma-subunit complex binding; P:protein targeting to membrane; P:G-protein coupled receptor signaling pathway; P:response to water deprivation; P:response to wounding; P:systemic acquired resistance; P:salicylic acid biosynthetic process; P:response to ethylene; P:response to auxin; P:abscisic acid-…
TCONS_00036452	polyol transporter 5-like	1601	C:integral component of membrane; F:sugar:proton symporter activity; F:galactose transmembrane transporter activity; F:glucose transmembrane transporter activity; F:myo-inositol transmembrane transporter activity; F:D-xylose transmembrane transporter activity; F:glycerol transmembrane transporter activity; F:mannitol transmembrane transporter activity; F:sorbitol transmembrane transporter activit…
TCONS_00039203	probable wrky transcription factor 26	1641	F:transcription factor activity, sequence-specific DNA binding; F:sequence-specific DNA binding; P:MAPK cascade; P:respiratory burst involved in defense response; P:regulation of transcription, DNA-templated; P:protein targeting to membrane; P:detection of biotic stimulus; P:response to salt stress; P:salicylic acid biosynthetic process; P:systemic acquired resistance, salicylic acid mediated sig…
TCONS_00039531	pathogenesis-related leaf protein 4-like	477	C:extracellular region; C:cytoplasmic membrane-bounded vesicle; P:killing of cells of other organism; P:defense response to fungus
TCONS_00041126	peroxidase 21	434	C:cytosol; F:peroxidase activity; F:heme binding; F:metal ion binding; P:response to oxidative stress; P:defense response to fungus; P:oxidation-reduction process; P:obsolete peroxidase reaction
TCONS_00043105	serine threonine-protein kinase	1735	F:protein serine/threonine kinase activity; F:ATP binding; P:systemic acquired resistance; P:salicylic acid biosynthetic process; P:salicylic acid mediated signaling pathway; P:endoplasmic reticulum unfolded protein response; P:negative regulation of defense response; P:protein autophosphorylation; P:serine family amino acid metabolic process
TCONS_00043106	serine threonine-protein kinase	1702	F:protein serine/threonine kinase activity; F:ATP binding; P:systemic acquired resistance; P:salicylic acid biosynthetic process; P:salicylic acid mediated signaling pathway; P:endoplasmic reticulum unfolded protein response; P:negative regulation of defense response; P:protein autophosphorylation; P:serine family amino acid metabolic process
TCONS_00043107	serine threonine-protein kinase	1785	F:protein serine/threonine kinase activity; F:ATP binding; P:systemic acquired resistance; P:salicylic acid biosynthetic process; P:salicylic acid mediated signaling pathway; P:endoplasmic reticulum unfolded protein response; P:negative regulation of defense response; P:protein autophosphorylation; P:serine family amino acid metabolic process
TCONS_00045976	pheophorbide a chloroplastic	1776	C:chloroplast thylakoid; C:chloroplast envelope; F:chlorophyllide a oxygenase [overall] activity; F:pheophorbide a oxygenase activity; F:metal ion binding; F:2 iron, 2 sulfur cluster binding; P:cell death; P:embryo development ending in seed dormancy; P:defense response to bacterium, incompatible interaction; P:leaf morphogenesis; P:thylakoid membrane organization; P:vegetative to reproductive ph…
TCONS_00045977	pheophorbide a chloroplastic	1398	C:chloroplast thylakoid; C:chloroplast envelope; F:chlorophyllide a oxygenase [overall] activity; F:pheophorbide a oxygenase activity; F:metal ion binding; F:2 iron, 2 sulfur cluster binding; P:cell death; P:embryo development ending in seed dormancy; P:defense response to bacterium, incompatible interaction; P:leaf morphogenesis; P:thylakoid membrane organization; P:vegetative to reproductive ph…
TCONS_00047100	regulator of vps4 activity in the mvb pathway	2191	P:response to oxidative stress; P:salicylic acid biosynthetic process; P:salicylic acid mediated signaling pathway; P:negative regulation of defense response; P:innate immune response
TCONS_00047101	biorientation of chromosomes in cell division protein 1-like 1	1047	P:response to oxidative stress; P:salicylic acid biosynthetic process; P:salicylic acid mediated signaling pathway; P:negative regulation of defense response; P:innate immune response

## Sheet: Response to stress
Seq ID	Seq Description	Length (nt)	GO Names list
TCONS_00001291	cruciferin 2	1224	P:response to stress; P:cellular process; P:single-organism process
TCONS_00001293	cruciferin 2	1604	P:response to stress; P:cellular process; P:single-organism process
TCONS_00004723	stress-induced protein	414	P:response to stress
TCONS_00001871	stress-induced protein	869	P:response to stress
TCONS_00009893	universal stress protein a-like protein	339	C:intracellular; C:plasma membrane; P:response to molecule of fungal origin; P:protein targeting to vacuole; P:response to stress
TCONS_00019548	u-box domain-containing protein 52-like	1089	P:response to stress
TCONS_00019549	u-box domain-containing protein 52-like	702	P:response to stress
TCONS_00017848	phospholipase a1- chloroplastic-like	1716	F:lipase activity; F:carboxylic ester hydrolase activity; P:signal transduction; P:regulation of defense response; P:cellular response to extracellular stimulus; P:cellular response to stress; P:cellular biosynthetic process; P:single-organism biosynthetic process; P:cellular response to acid chemical; P:cellular response to organic substance; P:organic substance biosynthetic process; P:cellular …
TCONS_00022424	asr2 protein	333	P:response to stress
TCONS_00030051	probable protein phosphatase 2c 25	1413	F:protein serine/threonine phosphatase activity; F:metal ion binding; P:protein dephosphorylation; P:response to stress; P:signal transduction; P:response to abiotic stimulus; P:stomatal complex development; C:protein serine/threonine phosphatase complex
TCONS_00029492	heat shock protein 83	2184	C:cytoplasmic membrane-bounded vesicle; F:ATP binding; F:unfolded protein binding; P:protein folding; P:response to stress
TCONS_00029493	heat shock protein 83	2643	C:cytoplasmic membrane-bounded vesicle; F:ATP binding; F:unfolded protein binding; P:protein folding; P:response to stress
TCONS_00031797	calmodulin-binding protein isoform 1	1953	F:calmodulin binding; P:response to stress
TCONS_00037263	bag family molecular chaperone regulator 6	4096	P:response to stress; P:cellular process
TCONS_00037264	bag family molecular chaperone regulator 6	3798	F:chaperone binding; P:response to stress; P:cellular process
TCONS_00035607	ankyrin repeat family protein	2048	F:protein binding; P:response to stress; P:response to abiotic stimulus; P:cellular process
TCONS_00038738	aldehyde dehydrogenase family 2 member c4-like	1335	F:oxidoreductase activity, acting on the aldehyde or oxo group of donors, NAD or NADP as acceptor; P:response to stress; P:cellular process; P:oxidation-reduction process
TCONS_00047099	regulator of vps4 activity in the mvb pathway	1807	P:response to stress; P:single-organism cellular process; P:regulation of biological process
TCONS_00009442	lignin-forming anionic peroxidase-like	1253	C:cytoplasm; F:catalytic activity; P:catabolic process; C:extracellular region; F:binding; P:response to stress; P:cellular process
TCONS_00015678	alpha-dioxygenase 1-like	2247	F:catalytic activity; F:binding; P:response to stress

## Sheet: Signal transduction
Seq ID	Seq Description	Length (nt)	GO Names list
TCONS_00001289	PREDICTED: uncharacterized protein LOC101253593 isoform X1	1746	C:intracellular; P:respiratory burst involved in defense response; P:response to wounding; P:response to mechanical stimulus; P:ethylene biosynthetic process; P:response to chitin; P:endoplasmic reticulum unfolded protein response; P:intracellular signal transduction; P:defense response by callose deposition
TCONS_00001292	PREDICTED: uncharacterized protein LOC101253593 isoform X1	1347	C:intracellular; P:respiratory burst involved in defense response; P:response to wounding; P:response to mechanical stimulus; P:ethylene biosynthetic process; P:response to chitin; P:endoplasmic reticulum unfolded protein response; P:intracellular signal transduction; P:defense response by callose deposition
TCONS_00001294	cruciferin 2	1422	C:intracellular; P:respiratory burst involved in defense response; P:response to wounding; P:response to mechanical stimulus; P:ethylene biosynthetic process; P:response to chitin; P:endoplasmic reticulum unfolded protein response; P:intracellular signal transduction; P:defense response by callose deposition
TCONS_00005707	glutamate receptor -like	2901	C:membrane; F:ionotropic glutamate receptor activity; P:ion transport; P:signal transduction; P:synaptic transmission
TCONS_00008940	gtp-binding protein yptm2	1391	C:intracellular; C:membrane; F:GTPase activity; F:GTP binding; P:intracellular protein transport; P:nucleocytoplasmic transport; P:small GTPase mediated signal transduction
TCONS_00008941	gtp-binding protein yptm2	639	C:intracellular; C:membrane; F:GTPase activity; F:GTP binding; P:intracellular protein transport; P:nucleocytoplasmic transport; P:small GTPase mediated signal transduction
TCONS_00006460	ubiquinol oxidase mitochondrial	1579	C:intracellular; C:integral component of membrane; C:respiratory chain; F:alternative oxidase activity; F:metal ion binding; P:response to ethylene; P:abscisic acid-activated signaling pathway; P:intracellular signal transduction; P:oxidation-reduction process; P:obsolete electron transport
TCONS_00007196	gtp-binding protein sar1a-like	1022	C:endoplasmic reticulum; C:Golgi apparatus; F:GTP binding; P:intracellular protein transport; P:small GTPase mediated signal transduction; P:vesicle-mediated transport
TCONS_00007199	gtp-binding protein sar1a-like	762	C:intracellular; F:GTP binding; P:intracellular protein transport; P:small GTPase mediated signal transduction
TCONS_00011870	PREDICTED: uncharacterized protein LOC102593110	1386	C:intracellular; F:protein binding; F:zinc ion binding; F:protein-disulfide reductase activity; P:intracellular signal transduction; P:oxidation-reduction process
TCONS_00012163	serine threonine-protein kinase ht1-like	2202	F:protein serine/threonine kinase activity; F:protein binding; F:ATP binding; P:protein phosphorylation; P:regulation of signal transduction; P:serine family amino acid metabolic process
TCONS_00012164	serine threonine-protein kinase ht1-like	1380	F:protein serine/threonine kinase activity; F:protein binding; F:ATP binding; P:protein phosphorylation; P:regulation of signal transduction; P:serine family amino acid metabolic process
TCONS_00014916	ras-related protein rhn1	1312	C:intracellular; C:membrane; F:GTPase activity; F:GTP binding; P:intracellular protein transport; P:nucleocytoplasmic transport; P:small GTPase mediated signal transduction; P:metabolic process
TCONS_00014917	ras-related protein rhn1	615	C:intracellular; C:membrane; F:GTPase activity; F:GTP binding; P:intracellular protein transport; P:nucleocytoplasmic transport; P:small GTPase mediated signal transduction
TCONS_00013339	probable galacturonosyltransferase-like 10	1089	C:intracellular; F:polygalacturonate 4-alpha-galacturonosyltransferase activity; P:abscisic acid-activated signaling pathway; P:endoplasmic reticulum unfolded protein response; P:intracellular signal transduction; P:starch metabolic process; P:sucrose metabolic process; P:nucleotide metabolic process
TCONS_00016342	calmodulin binding	1028	F:calmodulin binding; P:signal transduction; P:response to bacterium; P:defense response, incompatible interaction; P:regulation of cellular metabolic process; P:regulation of innate immune response; P:cellular response to acid chemical; P:cellular response to organic substance; P:cellular response to oxygen-containing compound
TCONS_00016343	calmodulin binding	1389	F:calmodulin binding; P:signal transduction; P:response to bacterium; P:defense response, incompatible interaction; P:regulation of cellular metabolic process; P:regulation of innate immune response; P:cellular response to acid chemical; P:cellular response to organic substance; P:cellular response to oxygen-containing compound
TCONS_00016344	calmodulin binding	1675	F:calmodulin binding; P:signal transduction; P:response to bacterium; P:defense response, incompatible interaction; P:regulation of cellular metabolic process; P:regulation of innate immune response; P:cellular response to acid chemical; P:cellular response to organic substance; P:cellular response to oxygen-containing compound
TCONS_00016345	calmodulin binding	1700	F:calmodulin binding; P:signal transduction; P:response to bacterium; P:defense response, incompatible interaction; P:regulation of cellular metabolic process; P:regulation of innate immune response; P:cellular response to acid chemical; P:cellular response to organic substance; P:cellular response to oxygen-containing compound
TCONS_00016346	calmodulin binding	1449	F:calmodulin binding; P:signal transduction; P:response to organic substance; P:regulation of cellular metabolic process; P:regulation of defense response; P:innate immune response; P:defense response to other organism; P:response to oxygen-containing compound
TCONS_00017848	phospholipase a1- chloroplastic-like	1716	F:lipase activity; F:carboxylic ester hydrolase activity; P:signal transduction; P:regulation of defense response; P:cellular response to extracellular stimulus; P:cellular response to stress; P:cellular biosynthetic process; P:single-organism biosynthetic process; P:cellular response to acid chemical; P:cellular response to organic substance; P:organic substance biosynthetic process; P:cellular …
TCONS_00020907	probable lrr receptor-like serine threonine-protein kinase rkf3	1908	F:receptor signaling protein serine/threonine kinase activity; F:ATP binding; P:signal transduction by protein phosphorylation; P:transmembrane receptor protein serine/threonine kinase signaling pathway; P:serine family amino acid metabolic process
TCONS_00021012	ethylene response sensor 1	1416	C:membrane; C:cytoplasmic membrane-bounded vesicle; F:phosphorelay sensor kinase activity; F:protein binding; F:ethylene binding; P:fruit ripening, climacteric; P:negative regulation of ethylene-activated signaling pathway; P:signal transduction by protein phosphorylation; C:protein histidine kinase complex
TCONS_00021013	ethylene response sensor 1	2350	C:membrane; C:cytoplasmic membrane-bounded vesicle; F:phosphorelay sensor kinase activity; F:protein binding; F:ethylene binding; P:fruit ripening, climacteric; P:negative regulation of ethylene-activated signaling pathway; P:signal transduction by protein phosphorylation; C:protein histidine kinase complex
TCONS_00021014	ethylene response sensor 1	2353	C:intracellular; C:membrane; F:phosphorelay sensor kinase activity; F:protein binding; F:ethylene binding; P:negative regulation of ethylene-activated signaling pathway; P:signal transduction by protein phosphorylation; C:protein histidine kinase complex
TCONS_00021015	ethylene response sensor 1	1914	C:intracellular; C:membrane; F:phosphorelay sensor kinase activity; F:protein binding; F:ethylene binding; P:negative regulation of ethylene-activated signaling pathway; P:signal transduction by protein phosphorylation; C:protein histidine kinase complex
TCONS_00021564	cbl-interacting serine threonine-protein kinase 7-like	1323	F:protein serine/threonine kinase activity; F:ATP binding; P:protein phosphorylation; P:signal transduction; P:serine family amino acid metabolic process
TCONS_00021608	bzip transcription factor 60	861	F:transcription factor activity, sequence-specific DNA binding; F:sequence-specific DNA binding; P:immune system process; P:regulation of transcription, DNA-templated; P:response to temperature stimulus; P:hormone-mediated signaling pathway; P:regulation of defense response; P:intracellular signal transduction; P:regulation of programmed cell death; P:single-organism metabolic process; P:negative…
TCONS_00025536	adp-ribosylation factor-like protein 8b	864	C:intracellular; C:membrane; F:GTP binding; P:intracellular protein transport; P:reciprocal meiotic recombination; P:small GTPase mediated signal transduction; P:cytokinin biosynthetic process; P:defense response to virus
TCONS_00025537	adp-ribosylation factor-like protein 8b	498	C:intracellular; C:membrane; F:GTP binding; P:intracellular protein transport; P:reciprocal meiotic recombination; P:small GTPase mediated signal transduction; P:cytokinin biosynthetic process; P:defense response to virus
TCONS_00026018	ras-related protein rabh1e	624	C:intracellular; C:membrane; F:GTPase activity; F:GTP binding; P:intracellular protein transport; P:nucleocytoplasmic transport; P:small GTPase mediated signal transduction; P:metabolic process
TCONS_00026019	ras-related protein rabh1e	726	C:intracellular; C:membrane; F:GTPase activity; F:GTP binding; P:intracellular protein transport; P:nucleocytoplasmic transport; P:small GTPase mediated signal transduction; P:metabolic process
TCONS_00026188	probable protein phosphatase 2c 25	1101	C:nucleus; F:protein serine/threonine phosphatase activity; F:metal ion binding; P:protein dephosphorylation; P:response to osmotic stress; P:response to cold; P:abscisic acid-activated signaling pathway; P:stomatal lineage progression; P:intracellular signal transduction; P:ovule development; C:protein serine/threonine phosphatase complex
TCONS_00028224	cbl-interacting serine threonine-protein kinase 11-like	1251	F:protein serine/threonine kinase activity; F:ATP binding; P:response to acid chemical; P:protein phosphorylation; P:response to hormone; P:intracellular signal transduction; P:response to oxygen-containing compound; P:serine family amino acid metabolic process
TCONS_00030051	probable protein phosphatase 2c 25	1413	F:protein serine/threonine phosphatase activity; F:metal ion binding; P:protein dephosphorylation; P:response to stress; P:signal transduction; P:response to abiotic stimulus; P:stomatal complex development; C:protein serine/threonine phosphatase complex
TCONS_00031266	ethylene receptor 2-like	1047	C:endoplasmic reticulum membrane; F:phosphorelay sensor kinase activity; P:ethylene-activated signaling pathway; P:peptidyl-histidine phosphorylation; P:signal transduction by protein phosphorylation; C:protein histidine kinase complex
TCONS_00031267	ethylene receptor 2	3176	C:endoplasmic reticulum membrane; F:phosphorelay sensor kinase activity; F:protein binding; P:ethylene-activated signaling pathway; P:peptidyl-histidine phosphorylation; P:signal transduction by protein phosphorylation; C:protein histidine kinase complex
TCONS_00031268	ethylene receptor 2	2268	C:endoplasmic reticulum membrane; F:phosphorelay sensor kinase activity; F:protein binding; P:ethylene-activated signaling pathway; P:peptidyl-histidine phosphorylation; P:signal transduction by protein phosphorylation; C:protein histidine kinase complex
TCONS_00031901	cbl-interacting serine threonine-protein kinase 6-like	1269	F:protein serine/threonine kinase activity; F:ATP binding; P:protein phosphorylation; P:signal transduction; P:serine family amino acid metabolic process
TCONS_00036738	phytosulfokine receptor 1	3045	F:peptide receptor activity; F:guanylate cyclase activity; F:protein kinase activity; F:protein binding; F:ATP binding; P:cGMP biosynthetic process; P:protein phosphorylation; P:signal transduction; P:response to wounding; P:regulation of defense response; P:innate immune response; P:purine nucleobase metabolic process; P:GTP metabolic process
TCONS_00035748	mitochondrial rho gtpase 1	2821	C:mitochondrial outer membrane; F:GTPase activity; F:calcium ion binding; F:GTP binding; P:small GTPase mediated signal transduction; P:metabolic process; P:protein transport; P:cellular homeostasis
TCONS_00035749	mitochondrial rho gtpase 1	2691	C:integral component of mitochondrial outer membrane; F:GTPase activity; F:calcium ion binding; F:GTP binding; P:mitochondrion organization; P:small GTPase mediated signal transduction; P:metabolic process; P:protein transport; P:cellular homeostasis
TCONS_00035750	mitochondrial rho gtpase 1	2691	C:integral component of mitochondrial outer membrane; F:GTPase activity; F:calcium ion binding; F:GTP binding; P:mitochondrion organization; P:small GTPase mediated signal transduction; P:metabolic process; P:protein transport; P:cellular homeostasis
TCONS_00035751	mitochondrial rho gtpase 1	2352	C:intracellular; F:GTPase activity; F:calcium ion binding; F:GTP binding; P:small GTPase mediated signal transduction
TCONS_00035752	mitochondrial rho gtpase 1	1728	C:intracellular; F:GTPase activity; F:calcium ion binding; F:GTP binding; P:small GTPase mediated signal transduction
TCONS_00037852	probable receptor-like protein kinase at1g11050	2758	C:intracellular; F:protein serine/threonine kinase activity; F:ATP binding; P:protein phosphorylation; P:ethylene biosynthetic process; P:response to ethylene; P:abscisic acid-activated signaling pathway; P:intracellular signal transduction; P:serine family amino acid metabolic process
TCONS_00036146	brassinosteroid insensitive 1-associated receptor kinase 1-like	2975	C:integral component of membrane; F:protein serine/threonine kinase activity; F:protein binding; F:ATP binding; F:transmembrane receptor protein kinase activity; P:protein phosphorylation; P:serine family amino acid metabolic process; P:signal transduction
TCONS_00036147	brassinosteroid insensitive 1-associated receptor kinase 1-like	1854	C:integral component of membrane; F:protein serine/threonine kinase activity; F:protein binding; F:ATP binding; F:transmembrane receptor protein kinase activity; P:protein phosphorylation; P:serine family amino acid metabolic process; P:signal transduction
TCONS_00036148	brassinosteroid insensitive 1-associated receptor kinase 1-like	2683	C:integral component of membrane; F:protein serine/threonine kinase activity; F:protein binding; F:ATP binding; F:transmembrane receptor protein kinase activity; P:protein phosphorylation; P:serine family amino acid metabolic process; P:signal transduction
TCONS_00038629	mitogen-activated protein kinase kinase 2-like	1377	F:protein serine/threonine kinase activity; F:ATP binding; P:protein phosphorylation; P:regulation of signal transduction; P:serine family amino acid metabolic process
TCONS_00039619	probable protein phosphatase 2c 4	2276	F:protein serine/threonine phosphatase activity; P:protein dephosphorylation; P:signal transduction; C:protein serine/threonine phosphatase complex
TCONS_00041338	rho gtpase-activating protein 5-like	1617	P:signal transduction; P:response to anoxia
TCONS_00043108	serine threonine-protein kinase	1763	F:protein kinase activity; F:ATP binding; P:protein phosphorylation; P:signal transduction; P:innate immune response; P:cellular response to organic substance
TCONS_00043109	serine threonine-protein kinase	1212	F:protein kinase activity; F:ATP binding; P:protein phosphorylation; P:signal transduction; P:innate immune response; P:cellular response to organic substance
TCONS_00048430	peptidyl-prolyl cis-trans isomerase cyp19-3-like	676	C:mitochondrion; C:Golgi apparatus; C:cytosol; F:peptidyl-prolyl cis-trans isomerase activity; F:cyclosporin A binding; P:protein peptidyl-prolyl isomerization; P:RNA methylation; P:rRNA processing; P:protein folding; P:signal transduction
TCONS_00048431	peptidyl-prolyl cis-trans isomerase cyp19-3-like	528	C:mitochondrion; C:Golgi apparatus; C:cytosol; F:peptidyl-prolyl cis-trans isomerase activity; F:cyclosporin A binding; P:protein peptidyl-prolyl isomerization; P:RNA methylation; P:rRNA processing; P:protein folding; P:signal transduction
TCONS_00048569	tmv resistance protein n-like	3657	F:protein binding; F:ADP binding; P:signal transduction
TCONS_00048570	tmv resistance protein n-like	2652	F:ATP binding; F:ADP binding; P:signal transduction

## Sheet: Ethylene-related
Seq ID	Seq Description	Length (nt)	GO Names list
TCONS_00003349	1-aminocyclopropane-1-carboxylate oxidase	960	F:1-aminocyclopropane-1-carboxylate oxidase activity; F:oxidoreductase activity, acting on paired donors, with incorporation or reduction of molecular oxygen, 2-oxoglutarate as one donor, and incorporation of one atom each of oxygen into both donors; F:L-ascorbic acid binding; F:metal ion binding; P:defense response; P:ethylene biosynthetic process; P:fruit ripening; P:oxidation-reduction process
TCONS_00003830	ein3-binding f-box protein 1-like	2906	F:protein binding; P:response to ethylene; P:response to auxin; P:organ senescence
TCONS_00003831	ein3-binding f-box protein 1-like	2724	F:protein binding; P:response to ethylene; P:response to auxin; P:organ senescence
TCONS_00003832	ein3-binding f-box protein 1-like	1926	F:protein binding; P:response to ethylene; P:response to auxin; P:organ senescence
TCONS_00003989	1-aminocyclopropane-1-carboxylate oxidase	960	F:1-aminocyclopropane-1-carboxylate oxidase activity; F:oxidoreductase activity, acting on paired donors, with incorporation or reduction of molecular oxygen, 2-oxoglutarate as one donor, and incorporation of one atom each of oxygen into both donors; F:L-ascorbic acid binding; F:metal ion binding; P:defense response; P:ethylene biosynthetic process; P:fruit ripening; P:oxidation-reduction process
TCONS_00004021	1-aminocyclopropane-1-carboxylate oxidase homolog	1847	F:oxidoreductase activity, acting on paired donors, with incorporation or reduction of molecular oxygen, 2-oxoglutarate as one donor, and incorporation of one atom each of oxygen into both donors; F:L-ascorbic acid binding; F:metal ion binding; P:ethylene biosynthetic process; P:fruit ripening; P:oxidation-reduction process
TCONS_00004022	1-aminocyclopropane-1-carboxylate oxidase homolog	1873	F:oxidoreductase activity, acting on paired donors, with incorporation or reduction of molecular oxygen, 2-oxoglutarate as one donor, and incorporation of one atom each of oxygen into both donors; F:L-ascorbic acid binding; F:metal ion binding; P:ethylene biosynthetic process; P:fruit ripening; P:oxidation-reduction process
TCONS_00004023	1-aminocyclopropane-1-carboxylate oxidase homolog	1098	F:oxidoreductase activity, acting on paired donors, with incorporation or reduction of molecular oxygen, 2-oxoglutarate as one donor, and incorporation of one atom each of oxygen into both donors; F:L-ascorbic acid binding; F:metal ion binding; P:ethylene biosynthetic process; P:fruit ripening; P:oxidation-reduction process
TCONS_00001289	PREDICTED: uncharacterized protein LOC101253593 isoform X1	1746	C:intracellular; P:respiratory burst involved in defense response; P:response to wounding; P:response to mechanical stimulus; P:ethylene biosynthetic process; P:response to chitin; P:endoplasmic reticulum unfolded protein response; P:intracellular signal transduction; P:defense response by callose deposition
TCONS_00001292	PREDICTED: uncharacterized protein LOC101253593 isoform X1	1347	C:intracellular; P:respiratory burst involved in defense response; P:response to wounding; P:response to mechanical stimulus; P:ethylene biosynthetic process; P:response to chitin; P:endoplasmic reticulum unfolded protein response; P:intracellular signal transduction; P:defense response by callose deposition
TCONS_00001294	cruciferin 2	1422	C:intracellular; P:respiratory burst involved in defense response; P:response to wounding; P:response to mechanical stimulus; P:ethylene biosynthetic process; P:response to chitin; P:endoplasmic reticulum unfolded protein response; P:intracellular signal transduction; P:defense response by callose deposition
TCONS_00002384	aminotransferase ald1	1400	F:L,L-diaminopimelate aminotransferase activity; F:pyridoxal phosphate binding; P:lysine biosynthetic process via diaminopimelate; P:ethylene biosynthetic process; P:systemic acquired resistance, salicylic acid mediated signaling pathway; P:leaf senescence; P:defense response to bacterium
TCONS_00002385	probable ll-diaminopimelate chloroplastic	1396	F:L-aspartate:2-oxoglutarate aminotransferase activity; F:L,L-diaminopimelate aminotransferase activity; F:pyridoxal phosphate binding; F:L-phenylalanine:2-oxoglutarate aminotransferase activity; P:lysine biosynthetic process via diaminopimelate; P:ethylene biosynthetic process; P:systemic acquired resistance, salicylic acid mediated signaling pathway; P:leaf senescence; P:defense response to bac…
TCONS_00002386	aminotransferase ald1	1161	F:L,L-diaminopimelate aminotransferase activity; F:pyridoxal phosphate binding; P:lysine biosynthetic process via diaminopimelate; P:ethylene biosynthetic process; P:systemic acquired resistance, salicylic acid mediated signaling pathway; P:leaf senescence; P:defense response to bacterium
TCONS_00005963	hydroxyproline-rich glycoprotein family protein isoform 1	1326	P:response to water deprivation; P:response to ethylene; P:response to auxin; P:abscisic acid-activated signaling pathway; P:response to jasmonic acid; P:hyperosmotic salinity response
TCONS_00006460	ubiquinol oxidase mitochondrial	1579	C:intracellular; C:integral component of membrane; C:respiratory chain; F:alternative oxidase activity; F:metal ion binding; P:response to ethylene; P:abscisic acid-activated signaling pathway; P:intracellular signal transduction; P:oxidation-reduction process; P:obsolete electron transport
TCONS_00014191	copper-transporting atpase ran1	3507	C:endosome; C:trans-Golgi network; C:integral component of membrane; F:copper ion transmembrane transporter activity; F:copper ion binding; F:ATP binding; F:cation-transporting ATPase activity; P:response to superoxide; P:protein N-linked glycosylation; P:cell death; P:response to ethylene; P:hormone-mediated signaling pathway; P:salicylic acid mediated signaling pathway; P:regulation of stomatal…
TCONS_00014192	copper-transporting atpase ran1	3006	C:endosome; C:trans-Golgi network; C:integral component of membrane; F:copper ion transmembrane transporter activity; F:copper ion binding; F:ATP binding; F:cation-transporting ATPase activity; P:response to superoxide; P:protein N-linked glycosylation; P:cell death; P:response to ethylene; P:hormone-mediated signaling pathway; P:salicylic acid mediated signaling pathway; P:regulation of stomatal…
TCONS_00015929	aldehyde dehydrogenase family 7 member b4	2014	C:cytosol; F:oxidoreductase activity, acting on the aldehyde or oxo group of donors, NAD or NADP as acceptor; P:response to superoxide; P:cellular aldehyde metabolic process; P:response to auxin; P:response to carbohydrate; P:ethylene-activated signaling pathway; P:chlorophyll catabolic process; P:oxidation-reduction process
TCONS_00016074	bifunctional aspartate aminotransferase and glutamate aspartate-prephenate aminotransferase	1915	C:cytosol; F:methionine-oxo-acid transaminase activity; F:pyridoxal phosphate binding; P:shade avoidance; P:negative regulation of ethylene biosynthetic process; P:negative regulation of indoleacetic acid biosynthetic process via tryptophan
TCONS_00017348	membrane steroid-binding protein 2-like	687	C:nucleus; C:endoplasmic reticulum; C:chloroplast thylakoid membrane; F:oxidoreductase activity; P:indoleacetic acid biosynthetic process; P:response to ethylene; P:defense response to bacterium; P:negative regulation of cellular process
TCONS_00021012	ethylene response sensor 1	1416	C:membrane; C:cytoplasmic membrane-bounded vesicle; F:phosphorelay sensor kinase activity; F:protein binding; F:ethylene binding; P:fruit ripening, climacteric; P:negative regulation of ethylene-activated signaling pathway; P:signal transduction by protein phosphorylation; C:protein histidine kinase complex
TCONS_00021013	ethylene response sensor 1	2350	C:membrane; C:cytoplasmic membrane-bounded vesicle; F:phosphorelay sensor kinase activity; F:protein binding; F:ethylene binding; P:fruit ripening, climacteric; P:negative regulation of ethylene-activated signaling pathway; P:signal transduction by protein phosphorylation; C:protein histidine kinase complex
TCONS_00021014	ethylene response sensor 1	2353	C:intracellular; C:membrane; F:phosphorelay sensor kinase activity; F:protein binding; F:ethylene binding; P:negative regulation of ethylene-activated signaling pathway; P:signal transduction by protein phosphorylation; C:protein histidine kinase complex
TCONS_00021015	ethylene response sensor 1	1914	C:intracellular; C:membrane; F:phosphorelay sensor kinase activity; F:protein binding; F:ethylene binding; P:negative regulation of ethylene-activated signaling pathway; P:signal transduction by protein phosphorylation; C:protein histidine kinase complex
TCONS_00018653	serine threonine-protein kinase edr1	3757	C:trans-Golgi network; C:cytosol; F:MAP kinase kinase kinase activity; F:protein serine/threonine/tyrosine kinase activity; F:ATP binding; P:activation of MAPKK activity; P:defense response to oomycetes; P:protein N-linked glycosylation; P:cell death; P:response to water deprivation; P:response to ethylene; P:negative regulation of abscisic acid-activated signaling pathway; P:protein autophosphor…
TCONS_00031266	ethylene receptor 2-like	1047	C:endoplasmic reticulum membrane; F:phosphorelay sensor kinase activity; P:ethylene-activated signaling pathway; P:peptidyl-histidine phosphorylation; P:signal transduction by protein phosphorylation; C:protein histidine kinase complex
TCONS_00031267	ethylene receptor 2	3176	C:endoplasmic reticulum membrane; F:phosphorelay sensor kinase activity; F:protein binding; P:ethylene-activated signaling pathway; P:peptidyl-histidine phosphorylation; P:signal transduction by protein phosphorylation; C:protein histidine kinase complex
TCONS_00031268	ethylene receptor 2	2268	C:endoplasmic reticulum membrane; F:phosphorelay sensor kinase activity; F:protein binding; P:ethylene-activated signaling pathway; P:peptidyl-histidine phosphorylation; P:signal transduction by protein phosphorylation; C:protein histidine kinase complex
TCONS_00036896	early nodulin-93	1033	C:mitochondrion; P:response to ethylene
TCONS_00037253	1-aminocyclopropane-1-carboxylate synthase	1461	F:1-aminocyclopropane-1-carboxylate synthase activity; F:pyridoxal phosphate binding; P:ethylene biosynthetic process; P:fruit ripening; P:1-aminocyclopropane-1-carboxylate biosynthetic process; P:cellular amino acid metabolic process
TCONS_00037852	probable receptor-like protein kinase at1g11050	2758	C:intracellular; F:protein serine/threonine kinase activity; F:ATP binding; P:protein phosphorylation; P:ethylene biosynthetic process; P:response to ethylene; P:abscisic acid-activated signaling pathway; P:intracellular signal transduction; P:serine family amino acid metabolic process
TCONS_00038264	extra-large guanine nucleotide-binding protein 1-like	3566	C:intracellular; F:GTPase activity; F:signal transducer activity; F:GTP binding; F:G-protein beta/gamma-subunit complex binding; P:protein targeting to membrane; P:G-protein coupled receptor signaling pathway; P:response to water deprivation; P:response to wounding; P:systemic acquired resistance; P:salicylic acid biosynthetic process; P:response to ethylene; P:response to auxin; P:abscisic acid-…
TCONS_00038265	extra-large guanine nucleotide-binding protein 1-like	5105	C:intracellular; F:GTPase activity; F:signal transducer activity; F:GTP binding; F:G-protein beta/gamma-subunit complex binding; P:protein targeting to membrane; P:G-protein coupled receptor signaling pathway; P:response to water deprivation; P:response to wounding; P:systemic acquired resistance; P:salicylic acid biosynthetic process; P:response to ethylene; P:response to auxin; P:abscisic acid-…
TCONS_00038266	extra-large guanine nucleotide-binding protein 1-like	3684	C:intracellular; F:GTPase activity; F:signal transducer activity; F:GTP binding; F:G-protein beta/gamma-subunit complex binding; P:protein targeting to membrane; P:G-protein coupled receptor signaling pathway; P:response to water deprivation; P:response to wounding; P:systemic acquired resistance; P:salicylic acid biosynthetic process; P:response to ethylene; P:response to auxin; P:abscisic acid-…
TCONS_00038267	extra-large guanine nucleotide-binding protein 1-like	4147	C:intracellular; F:GTPase activity; F:signal transducer activity; F:GTP binding; F:G-protein beta/gamma-subunit complex binding; P:protein targeting to membrane; P:G-protein coupled receptor signaling pathway; P:response to water deprivation; P:response to wounding; P:systemic acquired resistance; P:salicylic acid biosynthetic process; P:response to ethylene; P:response to auxin; P:abscisic acid-…
TCONS_00038268	extra-large guanine nucleotide-binding protein 1-like	537	C:intracellular; F:GTPase activity; F:signal transducer activity; F:GTP binding; F:G-protein beta/gamma-subunit complex binding; P:protein targeting to membrane; P:G-protein coupled receptor signaling pathway; P:response to water deprivation; P:response to wounding; P:systemic acquired resistance; P:salicylic acid biosynthetic process; P:response to ethylene; P:response to auxin; P:abscisic acid-…
TCONS_00038269	extra-large guanine nucleotide-binding protein 1-like	2292	C:intracellular; F:GTPase activity; F:signal transducer activity; F:GTP binding; F:G-protein beta/gamma-subunit complex binding; P:protein targeting to membrane; P:G-protein coupled receptor signaling pathway; P:response to water deprivation; P:response to wounding; P:systemic acquired resistance; P:salicylic acid biosynthetic process; P:response to ethylene; P:response to auxin; P:abscisic acid-…
TCONS_00043249	serine threonine-protein kinase-like protein acr4	882	F:protein kinase activity; F:ATP binding; P:protein phosphorylation; P:ethylene biosynthetic process

## Sheet: Salicylic acid-related
Seq ID	Seq Description	Length (nt)	GO Names list
TCONS_00000284	calreticulin-3-like isoform x2	130	C:endoplasmic reticulum membrane; F:calcium ion binding; F:unfolded protein binding; P:protein folding; P:cellular response to nitrogen starvation; P:plant-type hypersensitive response; P:systemic acquired resistance; P:salicylic acid biosynthetic process; P:defense response signaling pathway, resistance gene-independent; P:response to endoplasmic reticulum stress; P:defense response to bacterium…
TCONS_00002384	aminotransferase ald1	1400	F:L,L-diaminopimelate aminotransferase activity; F:pyridoxal phosphate binding; P:lysine biosynthetic process via diaminopimelate; P:ethylene biosynthetic process; P:systemic acquired resistance, salicylic acid mediated signaling pathway; P:leaf senescence; P:defense response to bacterium
TCONS_00002385	probable ll-diaminopimelate chloroplastic	1396	F:L-aspartate:2-oxoglutarate aminotransferase activity; F:L,L-diaminopimelate aminotransferase activity; F:pyridoxal phosphate binding; F:L-phenylalanine:2-oxoglutarate aminotransferase activity; P:lysine biosynthetic process via diaminopimelate; P:ethylene biosynthetic process; P:systemic acquired resistance, salicylic acid mediated signaling pathway; P:leaf senescence; P:defense response to bac…
TCONS_00002386	aminotransferase ald1	1161	F:L,L-diaminopimelate aminotransferase activity; F:pyridoxal phosphate binding; P:lysine biosynthetic process via diaminopimelate; P:ethylene biosynthetic process; P:systemic acquired resistance, salicylic acid mediated signaling pathway; P:leaf senescence; P:defense response to bacterium
TCONS_00009643	litaf-domain-containing protein	1291	C:intracellular; C:plasma membrane; P:protein targeting to membrane; P:response to absence of light; P:salicylic acid mediated signaling pathway; P:jasmonic acid mediated signaling pathway; P:endoplasmic reticulum unfolded protein response; P:negative regulation of plant-type hypersensitive response
TCONS_00009644	litaf-domain-containing protein	336	C:intracellular; C:plasma membrane; P:protein targeting to membrane; P:response to absence of light; P:salicylic acid mediated signaling pathway; P:jasmonic acid mediated signaling pathway; P:endoplasmic reticulum unfolded protein response; P:negative regulation of plant-type hypersensitive response
TCONS_00007222	phospholipase d p1 isoform x1	4267	C:intracellular; F:catalytic activity; F:phosphatidylinositol binding; P:MAPK cascade; P:protein targeting to membrane; P:response to cold; P:abscisic acid-activated signaling pathway; P:systemic acquired resistance, salicylic acid mediated signaling pathway; P:jasmonic acid mediated signaling pathway; P:regulation of plant-type hypersensitive response; P:cellular response to phosphate starvation…
TCONS_00007224	phospholipase d p1 isoform x1	3423	C:intracellular; F:catalytic activity; F:phosphatidylinositol binding; P:MAPK cascade; P:protein targeting to membrane; P:response to cold; P:abscisic acid-activated signaling pathway; P:systemic acquired resistance, salicylic acid mediated signaling pathway; P:jasmonic acid mediated signaling pathway; P:regulation of plant-type hypersensitive response; P:cellular response to phosphate starvation…
TCONS_00007225	phospholipase d p1 isoform x1	4038	C:intracellular; F:catalytic activity; F:phosphatidylinositol binding; P:MAPK cascade; P:protein targeting to membrane; P:response to cold; P:abscisic acid-activated signaling pathway; P:systemic acquired resistance, salicylic acid mediated signaling pathway; P:jasmonic acid mediated signaling pathway; P:regulation of plant-type hypersensitive response; P:cellular response to phosphate starvation…
TCONS_00014191	copper-transporting atpase ran1	3507	C:endosome; C:trans-Golgi network; C:integral component of membrane; F:copper ion transmembrane transporter activity; F:copper ion binding; F:ATP binding; F:cation-transporting ATPase activity; P:response to superoxide; P:protein N-linked glycosylation; P:cell death; P:response to ethylene; P:hormone-mediated signaling pathway; P:salicylic acid mediated signaling pathway; P:regulation of stomatal…
TCONS_00014192	copper-transporting atpase ran1	3006	C:endosome; C:trans-Golgi network; C:integral component of membrane; F:copper ion transmembrane transporter activity; F:copper ion binding; F:ATP binding; F:cation-transporting ATPase activity; P:response to superoxide; P:protein N-linked glycosylation; P:cell death; P:response to ethylene; P:hormone-mediated signaling pathway; P:salicylic acid mediated signaling pathway; P:regulation of stomatal…
TCONS_00019593	e3 ubiquitin-protein ligase rglg2-like	1644	F:protein binding; F:zinc ion binding; F:ligase activity; P:N-terminal protein myristoylation; P:salicylic acid biosynthetic process; P:salicylic acid mediated signaling pathway; P:negative regulation of defense response; P:innate immune response
TCONS_00019594	e3 ubiquitin-protein ligase rglg2-like	1764	F:zinc ion binding; F:ligase activity; P:N-terminal protein myristoylation; P:salicylic acid biosynthetic process; P:salicylic acid mediated signaling pathway; P:negative regulation of defense response; P:innate immune response
TCONS_00019595	e3 ubiquitin-protein ligase rglg2-like	1784	F:protein binding; F:zinc ion binding; F:ligase activity; P:N-terminal protein myristoylation; P:salicylic acid biosynthetic process; P:salicylic acid mediated signaling pathway; P:negative regulation of defense response; P:innate immune response
TCONS_00019596	e3 ubiquitin-protein ligase rglg2-like	1788	F:protein binding; F:zinc ion binding; F:ligase activity; P:N-terminal protein myristoylation; P:salicylic acid biosynthetic process; P:salicylic acid mediated signaling pathway; P:negative regulation of defense response; P:innate immune response
TCONS_00019597	e3 ubiquitin-protein ligase rglg2-like	1308	F:protein binding; F:zinc ion binding; F:ligase activity; P:N-terminal protein myristoylation; P:salicylic acid biosynthetic process; P:salicylic acid mediated signaling pathway; P:negative regulation of defense response; P:innate immune response
TCONS_00019943	-oxoglutarate 3-dioxygenase-like	1388	C:intracellular; F:naringenin 3-dioxygenase activity; F:metal ion binding; P:MAPK cascade; P:response to hypoxia; P:protein targeting to membrane; P:detection of biotic stimulus; P:salicylic acid biosynthetic process; P:systemic acquired resistance, salicylic acid mediated signaling pathway; P:jasmonic acid mediated signaling pathway; P:response to chitin; P:regulation of hydrogen peroxide metabo…
TCONS_00019944	-oxoglutarate 3-dioxygenase-like	1637	C:intracellular; F:oxidoreductase activity, acting on paired donors, with incorporation or reduction of molecular oxygen, 2-oxoglutarate as one donor, and incorporation of one atom each of oxygen into both donors; F:metal ion binding; P:MAPK cascade; P:response to hypoxia; P:protein targeting to membrane; P:detection of biotic stimulus; P:salicylic acid biosynthetic process; P:systemic acquired r…
TCONS_00019945	-oxoglutarate 3-dioxygenase-like	1014	C:intracellular; F:oxidoreductase activity, acting on paired donors, with incorporation or reduction of molecular oxygen, 2-oxoglutarate as one donor, and incorporation of one atom each of oxygen into both donors; F:metal ion binding; P:MAPK cascade; P:response to hypoxia; P:protein targeting to membrane; P:detection of biotic stimulus; P:salicylic acid biosynthetic process; P:systemic acquired r…
TCONS_00018653	serine threonine-protein kinase edr1	3757	C:trans-Golgi network; C:cytosol; F:MAP kinase kinase kinase activity; F:protein serine/threonine/tyrosine kinase activity; F:ATP binding; P:activation of MAPKK activity; P:defense response to oomycetes; P:protein N-linked glycosylation; P:cell death; P:response to water deprivation; P:response to ethylene; P:negative regulation of abscisic acid-activated signaling pathway; P:protein autophosphor…
TCONS_00032092	non-symbiotic hemoglobin class 1	330	C:cell wall; C:cytosol; C:plasma membrane; C:plasmodesma; F:iron ion binding; F:oxygen binding; F:heme binding; F:enzyme regulator activity; P:response to hypoxia; P:regulation of transcription, DNA-templated; P:regulation of nitrogen utilization; P:systemic acquired resistance, salicylic acid mediated signaling pathway; P:regulation of hydrogen peroxide metabolic process; P:oxygen transport; P:r…
TCONS_00038264	extra-large guanine nucleotide-binding protein 1-like	3566	C:intracellular; F:GTPase activity; F:signal transducer activity; F:GTP binding; F:G-protein beta/gamma-subunit complex binding; P:protein targeting to membrane; P:G-protein coupled receptor signaling pathway; P:response to water deprivation; P:response to wounding; P:systemic acquired resistance; P:salicylic acid biosynthetic process; P:response to ethylene; P:response to auxin; P:abscisic acid-…
TCONS_00038265	extra-large guanine nucleotide-binding protein 1-like	5105	C:intracellular; F:GTPase activity; F:signal transducer activity; F:GTP binding; F:G-protein beta/gamma-subunit complex binding; P:protein targeting to membrane; P:G-protein coupled receptor signaling pathway; P:response to water deprivation; P:response to wounding; P:systemic acquired resistance; P:salicylic acid biosynthetic process; P:response to ethylene; P:response to auxin; P:abscisic acid-…
TCONS_00038266	extra-large guanine nucleotide-binding protein 1-like	3684	C:intracellular; F:GTPase activity; F:signal transducer activity; F:GTP binding; F:G-protein beta/gamma-subunit complex binding; P:protein targeting to membrane; P:G-protein coupled receptor signaling pathway; P:response to water deprivation; P:response to wounding; P:systemic acquired resistance; P:salicylic acid biosynthetic process; P:response to ethylene; P:response to auxin; P:abscisic acid-…
TCONS_00038267	extra-large guanine nucleotide-binding protein 1-like	4147	C:intracellular; F:GTPase activity; F:signal transducer activity; F:GTP binding; F:G-protein beta/gamma-subunit complex binding; P:protein targeting to membrane; P:G-protein coupled receptor signaling pathway; P:response to water deprivation; P:response to wounding; P:systemic acquired resistance; P:salicylic acid biosynthetic process; P:response to ethylene; P:response to auxin; P:abscisic acid-…
TCONS_00038268	extra-large guanine nucleotide-binding protein 1-like	537	C:intracellular; F:GTPase activity; F:signal transducer activity; F:GTP binding; F:G-protein beta/gamma-subunit complex binding; P:protein targeting to membrane; P:G-protein coupled receptor signaling pathway; P:response to water deprivation; P:response to wounding; P:systemic acquired resistance; P:salicylic acid biosynthetic process; P:response to ethylene; P:response to auxin; P:abscisic acid-…
TCONS_00038269	extra-large guanine nucleotide-binding protein 1-like	2292	C:intracellular; F:GTPase activity; F:signal transducer activity; F:GTP binding; F:G-protein beta/gamma-subunit complex binding; P:protein targeting to membrane; P:G-protein coupled receptor signaling pathway; P:response to water deprivation; P:response to wounding; P:systemic acquired resistance; P:salicylic acid biosynthetic process; P:response to ethylene; P:response to auxin; P:abscisic acid-…
TCONS_00040059	serine acetyltransferase 5	766	C:cytosol; F:serine O-acetyltransferase activity; P:cysteine biosynthetic process from serine; P:protein targeting to membrane; P:response to wounding; P:response to fungus; P:jasmonic acid biosynthetic process; P:salicylic acid mediated signaling pathway; P:jasmonic acid mediated signaling pathway; P:regulation of plant-type hypersensitive response; P:acyl-carrier-protein biosynthetic process
TCONS_00040060	serine acetyltransferase 5	773	C:cytosol; F:serine O-acetyltransferase activity; P:cysteine biosynthetic process from serine; P:protein targeting to membrane; P:response to wounding; P:response to fungus; P:jasmonic acid biosynthetic process; P:salicylic acid mediated signaling pathway; P:jasmonic acid mediated signaling pathway; P:regulation of plant-type hypersensitive response; P:acyl-carrier-protein biosynthetic process
TCONS_00040061	serine acetyltransferase 5	885	C:cytosol; F:serine O-acetyltransferase activity; P:cysteine biosynthetic process from serine; P:protein targeting to membrane; P:response to wounding; P:response to fungus; P:jasmonic acid biosynthetic process; P:salicylic acid mediated signaling pathway; P:jasmonic acid mediated signaling pathway; P:regulation of plant-type hypersensitive response; P:acyl-carrier-protein biosynthetic process
TCONS_00039203	probable wrky transcription factor 26	1641	F:transcription factor activity, sequence-specific DNA binding; F:sequence-specific DNA binding; P:MAPK cascade; P:respiratory burst involved in defense response; P:regulation of transcription, DNA-templated; P:protein targeting to membrane; P:detection of biotic stimulus; P:response to salt stress; P:salicylic acid biosynthetic process; P:systemic acquired resistance, salicylic acid mediated sig…
TCONS_00043105	serine threonine-protein kinase	1735	F:protein serine/threonine kinase activity; F:ATP binding; P:systemic acquired resistance; P:salicylic acid biosynthetic process; P:salicylic acid mediated signaling pathway; P:endoplasmic reticulum unfolded protein response; P:negative regulation of defense response; P:protein autophosphorylation; P:serine family amino acid metabolic process
TCONS_00043106	serine threonine-protein kinase	1702	F:protein serine/threonine kinase activity; F:ATP binding; P:systemic acquired resistance; P:salicylic acid biosynthetic process; P:salicylic acid mediated signaling pathway; P:endoplasmic reticulum unfolded protein response; P:negative regulation of defense response; P:protein autophosphorylation; P:serine family amino acid metabolic process
TCONS_00043107	serine threonine-protein kinase	1785	F:protein serine/threonine kinase activity; F:ATP binding; P:systemic acquired resistance; P:salicylic acid biosynthetic process; P:salicylic acid mediated signaling pathway; P:endoplasmic reticulum unfolded protein response; P:negative regulation of defense response; P:protein autophosphorylation; P:serine family amino acid metabolic process
TCONS_00047100	regulator of vps4 activity in the mvb pathway	2191	P:response to oxidative stress; P:salicylic acid biosynthetic process; P:salicylic acid mediated signaling pathway; P:negative regulation of defense response; P:innate immune response
TCONS_00047101	biorientation of chromosomes in cell division protein 1-like 1	1047	P:response to oxidative stress; P:salicylic acid biosynthetic process; P:salicylic acid mediated signaling pathway; P:negative regulation of defense response; P:innate immune response

## Sheet: Jasmonic acid-related
Seq ID	Seq Description	Length (nt)	GO Names list
TCONS_00005963	hydroxyproline-rich glycoprotein family protein isoform 1	1326	P:response to water deprivation; P:response to ethylene; P:response to auxin; P:abscisic acid-activated signaling pathway; P:response to jasmonic acid; P:hyperosmotic salinity response
TCONS_00009643	litaf-domain-containing protein	1291	C:intracellular; C:plasma membrane; P:protein targeting to membrane; P:response to absence of light; P:salicylic acid mediated signaling pathway; P:jasmonic acid mediated signaling pathway; P:endoplasmic reticulum unfolded protein response; P:negative regulation of plant-type hypersensitive response
TCONS_00009644	litaf-domain-containing protein	336	C:intracellular; C:plasma membrane; P:protein targeting to membrane; P:response to absence of light; P:salicylic acid mediated signaling pathway; P:jasmonic acid mediated signaling pathway; P:endoplasmic reticulum unfolded protein response; P:negative regulation of plant-type hypersensitive response
TCONS_00007222	phospholipase d p1 isoform x1	4267	C:intracellular; F:catalytic activity; F:phosphatidylinositol binding; P:MAPK cascade; P:protein targeting to membrane; P:response to cold; P:abscisic acid-activated signaling pathway; P:systemic acquired resistance, salicylic acid mediated signaling pathway; P:jasmonic acid mediated signaling pathway; P:regulation of plant-type hypersensitive response; P:cellular response to phosphate starvation…
TCONS_00007224	phospholipase d p1 isoform x1	3423	C:intracellular; F:catalytic activity; F:phosphatidylinositol binding; P:MAPK cascade; P:protein targeting to membrane; P:response to cold; P:abscisic acid-activated signaling pathway; P:systemic acquired resistance, salicylic acid mediated signaling pathway; P:jasmonic acid mediated signaling pathway; P:regulation of plant-type hypersensitive response; P:cellular response to phosphate starvation…
TCONS_00007225	phospholipase d p1 isoform x1	4038	C:intracellular; F:catalytic activity; F:phosphatidylinositol binding; P:MAPK cascade; P:protein targeting to membrane; P:response to cold; P:abscisic acid-activated signaling pathway; P:systemic acquired resistance, salicylic acid mediated signaling pathway; P:jasmonic acid mediated signaling pathway; P:regulation of plant-type hypersensitive response; P:cellular response to phosphate starvation…
TCONS_00019943	-oxoglutarate 3-dioxygenase-like	1388	C:intracellular; F:naringenin 3-dioxygenase activity; F:metal ion binding; P:MAPK cascade; P:response to hypoxia; P:protein targeting to membrane; P:detection of biotic stimulus; P:salicylic acid biosynthetic process; P:systemic acquired resistance, salicylic acid mediated signaling pathway; P:jasmonic acid mediated signaling pathway; P:response to chitin; P:regulation of hydrogen peroxide metabo…
TCONS_00019944	-oxoglutarate 3-dioxygenase-like	1637	C:intracellular; F:oxidoreductase activity, acting on paired donors, with incorporation or reduction of molecular oxygen, 2-oxoglutarate as one donor, and incorporation of one atom each of oxygen into both donors; F:metal ion binding; P:MAPK cascade; P:response to hypoxia; P:protein targeting to membrane; P:detection of biotic stimulus; P:salicylic acid biosynthetic process; P:systemic acquired r…
TCONS_00019945	-oxoglutarate 3-dioxygenase-like	1014	C:intracellular; F:oxidoreductase activity, acting on paired donors, with incorporation or reduction of molecular oxygen, 2-oxoglutarate as one donor, and incorporation of one atom each of oxygen into both donors; F:metal ion binding; P:MAPK cascade; P:response to hypoxia; P:protein targeting to membrane; P:detection of biotic stimulus; P:salicylic acid biosynthetic process; P:systemic acquired r…
TCONS_00038264	extra-large guanine nucleotide-binding protein 1-like	3566	C:intracellular; F:GTPase activity; F:signal transducer activity; F:GTP binding; F:G-protein beta/gamma-subunit complex binding; P:protein targeting to membrane; P:G-protein coupled receptor signaling pathway; P:response to water deprivation; P:response to wounding; P:systemic acquired resistance; P:salicylic acid biosynthetic process; P:response to ethylene; P:response to auxin; P:abscisic acid-…
TCONS_00038265	extra-large guanine nucleotide-binding protein 1-like	5105	C:intracellular; F:GTPase activity; F:signal transducer activity; F:GTP binding; F:G-protein beta/gamma-subunit complex binding; P:protein targeting to membrane; P:G-protein coupled receptor signaling pathway; P:response to water deprivation; P:response to wounding; P:systemic acquired resistance; P:salicylic acid biosynthetic process; P:response to ethylene; P:response to auxin; P:abscisic acid-…
TCONS_00038266	extra-large guanine nucleotide-binding protein 1-like	3684	C:intracellular; F:GTPase activity; F:signal transducer activity; F:GTP binding; F:G-protein beta/gamma-subunit complex binding; P:protein targeting to membrane; P:G-protein coupled receptor signaling pathway; P:response to water deprivation; P:response to wounding; P:systemic acquired resistance; P:salicylic acid biosynthetic process; P:response to ethylene; P:response to auxin; P:abscisic acid-…
TCONS_00038267	extra-large guanine nucleotide-binding protein 1-like	4147	C:intracellular; F:GTPase activity; F:signal transducer activity; F:GTP binding; F:G-protein beta/gamma-subunit complex binding; P:protein targeting to membrane; P:G-protein coupled receptor signaling pathway; P:response to water deprivation; P:response to wounding; P:systemic acquired resistance; P:salicylic acid biosynthetic process; P:response to ethylene; P:response to auxin; P:abscisic acid-…
TCONS_00038268	extra-large guanine nucleotide-binding protein 1-like	537	C:intracellular; F:GTPase activity; F:signal transducer activity; F:GTP binding; F:G-protein beta/gamma-subunit complex binding; P:protein targeting to membrane; P:G-protein coupled receptor signaling pathway; P:response to water deprivation; P:response to wounding; P:systemic acquired resistance; P:salicylic acid biosynthetic process; P:response to ethylene; P:response to auxin; P:abscisic acid-…
TCONS_00038269	extra-large guanine nucleotide-binding protein 1-like	2292	C:intracellular; F:GTPase activity; F:signal transducer activity; F:GTP binding; F:G-protein beta/gamma-subunit complex binding; P:protein targeting to membrane; P:G-protein coupled receptor signaling pathway; P:response to water deprivation; P:response to wounding; P:systemic acquired resistance; P:salicylic acid biosynthetic process; P:response to ethylene; P:response to auxin; P:abscisic acid-…
TCONS_00040059	serine acetyltransferase 5	766	C:cytosol; F:serine O-acetyltransferase activity; P:cysteine biosynthetic process from serine; P:protein targeting to membrane; P:response to wounding; P:response to fungus; P:jasmonic acid biosynthetic process; P:salicylic acid mediated signaling pathway; P:jasmonic acid mediated signaling pathway; P:regulation of plant-type hypersensitive response; P:acyl-carrier-protein biosynthetic process
TCONS_00040060	serine acetyltransferase 5	773	C:cytosol; F:serine O-acetyltransferase activity; P:cysteine biosynthetic process from serine; P:protein targeting to membrane; P:response to wounding; P:response to fungus; P:jasmonic acid biosynthetic process; P:salicylic acid mediated signaling pathway; P:jasmonic acid mediated signaling pathway; P:regulation of plant-type hypersensitive response; P:acyl-carrier-protein biosynthetic process
TCONS_00040061	serine acetyltransferase 5	885	C:cytosol; F:serine O-acetyltransferase activity; P:cysteine biosynthetic process from serine; P:protein targeting to membrane; P:response to wounding; P:response to fungus; P:jasmonic acid biosynthetic process; P:salicylic acid mediated signaling pathway; P:jasmonic acid mediated signaling pathway; P:regulation of plant-type hypersensitive response; P:acyl-carrier-protein biosynthetic process
TCONS_00040105	peroxisomal fatty acid beta-oxidation multifunctional protein aim1	2690	C:cell wall; C:plasmodesma; C:chloroplast; F:3-hydroxyacyl-CoA dehydrogenase activity; F:protein binding; F:isomerase activity; P:jasmonic acid biosynthetic process; P:flower development; P:oxidation-reduction process; P:isoleucine catabolic process; P:leucine catabolic process; P:lysine catabolic process; P:tryptophan metabolic process; P:valine catabolic process; P:fatty acid biosynthetic proce…
TCONS_00040106	peroxisomal fatty acid beta-oxidation multifunctional protein aim1	2718	C:cell wall; C:plasmodesma; C:chloroplast; F:3-hydroxyacyl-CoA dehydrogenase activity; F:protein binding; F:isomerase activity; P:jasmonic acid biosynthetic process; P:flower development; P:oxidation-reduction process; P:isoleucine catabolic process; P:leucine catabolic process; P:lysine catabolic process; P:tryptophan metabolic process; P:valine catabolic process; P:fatty acid biosynthetic proce…
TCONS_00040107	peroxisomal fatty acid beta-oxidation multifunctional protein aim1	2001	C:cell wall; C:plasmodesma; C:chloroplast; F:3-hydroxyacyl-CoA dehydrogenase activity; F:protein binding; P:jasmonic acid biosynthetic process; P:flower development; P:oxidation-reduction process; P:isoleucine catabolic process; P:leucine catabolic process; P:lysine catabolic process; P:tryptophan metabolic process; P:valine catabolic process; P:fatty acid biosynthetic process; P:benzoate metabol…
TCONS_00039203	probable wrky transcription factor 26	1641	F:transcription factor activity, sequence-specific DNA binding; F:sequence-specific DNA binding; P:MAPK cascade; P:respiratory burst involved in defense response; P:regulation of transcription, DNA-templated; P:protein targeting to membrane; P:detection of biotic stimulus; P:response to salt stress; P:salicylic acid biosynthetic process; P:systemic acquired resistance, salicylic acid mediated sig…

## Sheet: Abscisic acid-related
Seq ID	Seq Description	Length (nt)	GO Names list
TCONS_00005963	hydroxyproline-rich glycoprotein family protein isoform 1	1326	P:response to water deprivation; P:response to ethylene; P:response to auxin; P:abscisic acid-activated signaling pathway; P:response to jasmonic acid; P:hyperosmotic salinity response
TCONS_00006460	ubiquinol oxidase mitochondrial	1579	C:intracellular; C:integral component of membrane; C:respiratory chain; F:alternative oxidase activity; F:metal ion binding; P:response to ethylene; P:abscisic acid-activated signaling pathway; P:intracellular signal transduction; P:oxidation-reduction process; P:obsolete electron transport
TCONS_00007222	phospholipase d p1 isoform x1	4267	C:intracellular; F:catalytic activity; F:phosphatidylinositol binding; P:MAPK cascade; P:protein targeting to membrane; P:response to cold; P:abscisic acid-activated signaling pathway; P:systemic acquired resistance, salicylic acid mediated signaling pathway; P:jasmonic acid mediated signaling pathway; P:regulation of plant-type hypersensitive response; P:cellular response to phosphate starvation…
TCONS_00007224	phospholipase d p1 isoform x1	3423	C:intracellular; F:catalytic activity; F:phosphatidylinositol binding; P:MAPK cascade; P:protein targeting to membrane; P:response to cold; P:abscisic acid-activated signaling pathway; P:systemic acquired resistance, salicylic acid mediated signaling pathway; P:jasmonic acid mediated signaling pathway; P:regulation of plant-type hypersensitive response; P:cellular response to phosphate starvation…
TCONS_00007225	phospholipase d p1 isoform x1	4038	C:intracellular; F:catalytic activity; F:phosphatidylinositol binding; P:MAPK cascade; P:protein targeting to membrane; P:response to cold; P:abscisic acid-activated signaling pathway; P:systemic acquired resistance, salicylic acid mediated signaling pathway; P:jasmonic acid mediated signaling pathway; P:regulation of plant-type hypersensitive response; P:cellular response to phosphate starvation…
TCONS_00015415	heat shock factor protein hsf24	915	C:nucleus; F:transcription factor activity, sequence-specific DNA binding; F:sequence-specific DNA binding; P:ER-nucleus signaling pathway; P:toxin catabolic process; P:response to heat; P:response to water deprivation; P:response to abscisic acid; P:response to cyclopentenone; P:endoplasmic reticulum unfolded protein response; P:hyperosmotic salinity response; P:negative regulation of transcript…
TCONS_00013339	probable galacturonosyltransferase-like 10	1089	C:intracellular; F:polygalacturonate 4-alpha-galacturonosyltransferase activity; P:abscisic acid-activated signaling pathway; P:endoplasmic reticulum unfolded protein response; P:intracellular signal transduction; P:starch metabolic process; P:sucrose metabolic process; P:nucleotide metabolic process
TCONS_00013400	galactinol--sucrose galactosyltransferase	2340	C:chloroplast; F:catalytic activity; P:metabolic process; P:response to abscisic acid
TCONS_00018653	serine threonine-protein kinase edr1	3757	C:trans-Golgi network; C:cytosol; F:MAP kinase kinase kinase activity; F:protein serine/threonine/tyrosine kinase activity; F:ATP binding; P:activation of MAPKK activity; P:defense response to oomycetes; P:protein N-linked glycosylation; P:cell death; P:response to water deprivation; P:response to ethylene; P:negative regulation of abscisic acid-activated signaling pathway; P:protein autophosphor…
TCONS_00026188	probable protein phosphatase 2c 25	1101	C:nucleus; F:protein serine/threonine phosphatase activity; F:metal ion binding; P:protein dephosphorylation; P:response to osmotic stress; P:response to cold; P:abscisic acid-activated signaling pathway; P:stomatal lineage progression; P:intracellular signal transduction; P:ovule development; C:protein serine/threonine phosphatase complex
TCONS_00037852	probable receptor-like protein kinase at1g11050	2758	C:intracellular; F:protein serine/threonine kinase activity; F:ATP binding; P:protein phosphorylation; P:ethylene biosynthetic process; P:response to ethylene; P:abscisic acid-activated signaling pathway; P:intracellular signal transduction; P:serine family amino acid metabolic process
TCONS_00038263	extra-large guanine nucleotide-binding protein 1-like	4087	F:GTPase activity; F:signal transducer activity; F:guanyl nucleotide binding; F:G-protein beta/gamma-subunit complex binding; P:G-protein coupled receptor signaling pathway; P:response to abiotic stimulus; P:response to abscisic acid; P:response to hexose; P:regulation of defense response; P:macromolecule localization; P:regulation of programmed cell death; P:innate immune response; P:negative re…
TCONS_00038264	extra-large guanine nucleotide-binding protein 1-like	3566	C:intracellular; F:GTPase activity; F:signal transducer activity; F:GTP binding; F:G-protein beta/gamma-subunit complex binding; P:protein targeting to membrane; P:G-protein coupled receptor signaling pathway; P:response to water deprivation; P:response to wounding; P:systemic acquired resistance; P:salicylic acid biosynthetic process; P:response to ethylene; P:response to auxin; P:abscisic acid-…
TCONS_00038265	extra-large guanine nucleotide-binding protein 1-like	5105	C:intracellular; F:GTPase activity; F:signal transducer activity; F:GTP binding; F:G-protein beta/gamma-subunit complex binding; P:protein targeting to membrane; P:G-protein coupled receptor signaling pathway; P:response to water deprivation; P:response to wounding; P:systemic acquired resistance; P:salicylic acid biosynthetic process; P:response to ethylene; P:response to auxin; P:abscisic acid-…
TCONS_00038266	extra-large guanine nucleotide-binding protein 1-like	3684	C:intracellular; F:GTPase activity; F:signal transducer activity; F:GTP binding; F:G-protein beta/gamma-subunit complex binding; P:protein targeting to membrane; P:G-protein coupled receptor signaling pathway; P:response to water deprivation; P:response to wounding; P:systemic acquired resistance; P:salicylic acid biosynthetic process; P:response to ethylene; P:response to auxin; P:abscisic acid-…
TCONS_00038267	extra-large guanine nucleotide-binding protein 1-like	4147	C:intracellular; F:GTPase activity; F:signal transducer activity; F:GTP binding; F:G-protein beta/gamma-subunit complex binding; P:protein targeting to membrane; P:G-protein coupled receptor signaling pathway; P:response to water deprivation; P:response to wounding; P:systemic acquired resistance; P:salicylic acid biosynthetic process; P:response to ethylene; P:response to auxin; P:abscisic acid-…
TCONS_00038268	extra-large guanine nucleotide-binding protein 1-like	537	C:intracellular; F:GTPase activity; F:signal transducer activity; F:GTP binding; F:G-protein beta/gamma-subunit complex binding; P:protein targeting to membrane; P:G-protein coupled receptor signaling pathway; P:response to water deprivation; P:response to wounding; P:systemic acquired resistance; P:salicylic acid biosynthetic process; P:response to ethylene; P:response to auxin; P:abscisic acid-…
TCONS_00038269	extra-large guanine nucleotide-binding protein 1-like	2292	C:intracellular; F:GTPase activity; F:signal transducer activity; F:GTP binding; F:G-protein beta/gamma-subunit complex binding; P:protein targeting to membrane; P:G-protein coupled receptor signaling pathway; P:response to water deprivation; P:response to wounding; P:systemic acquired resistance; P:salicylic acid biosynthetic process; P:response to ethylene; P:response to auxin; P:abscisic acid-…
TCONS_00048779	nicotinamidase 1 isoform 2	744	F:nicotinamidase activity; P:response to abscisic acid; P:pyridine nucleotide salvage; P:nicotinamide metabolic process; P:nicotinate nucleotide metabolic process
TCONS_00048780	nicotinamidase 1 isoform 2	1361	F:nicotinamidase activity; P:response to abscisic acid; P:pyridine nucleotide salvage; P:nicotinamide metabolic process; P:nicotinate nucleotide metabolic process

## Sheet: Nucleotide binding
Seq ID	Seq Description	Length (nt)	GO Names list
TCONS_00028102	26s proteasome regulatory subunit 4 homolog a	1468	F:nucleotide binding; P:protein metabolic process; C:cytoplasm; P:catabolic process; F:hydrolase activity
TCONS_00028103	26s proteasome regulatory subunit 4 homolog a	1320	F:nucleotide binding; P:protein metabolic process; C:cytoplasm; P:catabolic process; F:hydrolase activity
TCONS_00011195	3-hydroxy-3-methylglutaryl-coenzyme a reductase	2379	F:nucleotide binding; C:cytoplasm; F:catalytic activity; C:membrane; P:lipid metabolic process; C:endoplasmic reticulum; P:biosynthetic process; P:nucleobase-containing compound metabolic process
TCONS_00011196	3-hydroxy-3-methylglutaryl-coenzyme a reductase	1752	F:nucleotide binding; C:cytoplasm; F:catalytic activity; C:membrane; P:lipid metabolic process; C:endoplasmic reticulum; P:biosynthetic process; P:nucleobase-containing compound metabolic process
TCONS_00011197	3-hydroxy-3-methylglutaryl-coenzyme a reductase	447	F:nucleotide binding; C:cytoplasm; F:catalytic activity; C:membrane; P:lipid metabolic process; C:endoplasmic reticulum; P:biosynthetic process; P:nucleobase-containing compound metabolic process
TCONS_00014983	3-hydroxy-3-methylglutaryl-coenzyme a reductase 1	1827	F:nucleotide binding; C:cytoplasm; F:catalytic activity; C:membrane; P:lipid metabolic process; C:endoplasmic reticulum; P:biosynthetic process; P:nucleobase-containing compound metabolic process
TCONS_00019060	4-coumarate:coenzyme a ligase	1852	F:nucleotide binding; P:secondary metabolic process; F:catalytic activity; P:biosynthetic process; P:cellular process
TCONS_00030531	4-coumarate:coenzyme a ligase	2071	F:nucleotide binding; P:secondary metabolic process; F:catalytic activity; P:biosynthetic process; P:cellular process
TCONS_00001503	6-phosphogluconate decarboxylating 3	1851	P:nucleobase-containing compound metabolic process; P:transport; C:plastid; P:response to stress; F:nucleotide binding; C:peroxisome; P:carbohydrate metabolic process; P:response to abiotic stimulus; F:catalytic activity; C:cytosol
TCONS_00001504	6-phosphogluconate decarboxylating 3	1542	P:nucleobase-containing compound metabolic process; P:transport; C:plastid; P:response to stress; F:nucleotide binding; C:peroxisome; P:carbohydrate metabolic process; P:response to abiotic stimulus; F:catalytic activity; C:cytosol
TCONS_00026581	abc transporter a family member 1 isoform x1	4718	F:nucleotide binding; C:membrane; F:transporter activity; F:hydrolase activity
TCONS_00026582	abc transporter a family member 1 isoform x1	5550	F:nucleotide binding; C:membrane; F:transporter activity; F:hydrolase activity
TCONS_00019464	abc transporter a family member 2	3193	F:nucleotide binding; P:secondary metabolic process; P:catabolic process; C:membrane; C:extracellular region; F:transporter activity; P:cellular process; F:hydrolase activity
TCONS_00019467	abc transporter a family member 2	741	F:nucleotide binding; C:membrane; F:transporter activity
TCONS_00019465	abc transporter a family member 2-like	4070	F:nucleotide binding; C:membrane; F:transporter activity; F:hydrolase activity
TCONS_00019466	abc transporter a family member 2-like	4136	F:nucleotide binding; C:membrane; F:transporter activity; F:hydrolase activity
TCONS_00019468	abc transporter a family member 2-like	2958	F:nucleotide binding; C:membrane; F:transporter activity; F:hydrolase activity
TCONS_00016597	abc transporter a family member 7-like	2420	F:nucleotide binding; C:membrane; F:transporter activity; F:hydrolase activity
TCONS_00016598	abc transporter a family member 7-like	2023	F:nucleotide binding; C:membrane; F:transporter activity; F:hydrolase activity
TCONS_00016599	abc transporter a family member 7-like	1830	F:nucleotide binding; C:membrane; F:transporter activity; F:hydrolase activity
TCONS_00001902	abc transporter b family member 21-like	4480	F:nucleotide binding; C:membrane; F:transporter activity; P:cellular process; F:hydrolase activity
TCONS_00001903	abc transporter b family member 21-like	4268	F:nucleotide binding; C:membrane; F:transporter activity; P:cellular process; F:hydrolase activity
TCONS_00001904	abc transporter b family member 21-like	4120	F:nucleotide binding; C:membrane; F:transporter activity; P:cellular process; F:hydrolase activity
TCONS_00001906	abc transporter b family member 21-like	306	F:nucleotide binding; C:membrane; F:transporter activity; P:cellular process; F:hydrolase activity
TCONS_00008166	abc transporter c family member 2-like	3755	F:nucleotide binding; C:membrane; F:transporter activity; P:cellular process; F:hydrolase activity
TCONS_00008167	abc transporter c family member 2-like	2736	F:nucleotide binding; C:membrane; F:transporter activity; P:cellular process; F:hydrolase activity
TCONS_00028351	abc transporter f family member 1-like	2235	F:nucleotide binding; P:carbohydrate metabolic process; P:catabolic process; F:transporter activity; P:cellular process; F:hydrolase activity
TCONS_00028352	abc transporter f family member 1-like	1809	F:nucleotide binding; F:hydrolase activity
TCONS_00008543	abc transporter f family member 3	2835	P:protein metabolic process; P:generation of precursor metabolites and energy; P:catabolic process; P:biosynthetic process; P:nucleobase-containing compound metabolic process; F:transporter activity; P:response to stress; F:nucleotide binding; P:carbohydrate metabolic process; P:response to biotic stimulus; P:response to abiotic stimulus; P:response to external stimulus; P:cellular component orga…
TCONS_00008544	abc transporter f family member 3	2845	P:protein metabolic process; P:generation of precursor metabolites and energy; P:catabolic process; P:biosynthetic process; P:nucleobase-containing compound metabolic process; F:transporter activity; P:response to stress; F:nucleotide binding; P:carbohydrate metabolic process; P:response to biotic stimulus; P:response to abiotic stimulus; P:response to external stimulus; P:cellular component orga…
TCONS_00008545	abc transporter f family member 3	2154	P:protein metabolic process; P:generation of precursor metabolites and energy; P:catabolic process; P:biosynthetic process; P:nucleobase-containing compound metabolic process; F:transporter activity; P:response to stress; F:nucleotide binding; P:carbohydrate metabolic process; P:response to biotic stimulus; P:response to abiotic stimulus; P:response to external stimulus; P:cellular component orga…
TCONS_00027557	abc transporter g family member 11-like	2262	F:nucleotide binding; C:membrane; F:transporter activity; F:hydrolase activity
TCONS_00037978	abc transporter g family member 11-like	2256	F:nucleotide binding; C:membrane; F:hydrolase activity
TCONS_00037979	abc transporter g family member 11-like	2368	F:nucleotide binding; C:membrane; F:hydrolase activity
TCONS_00037980	abc transporter g family member 11-like	1956	F:nucleotide binding; C:membrane; F:hydrolase activity
TCONS_00018853	abc transporter g family member 29-like	5366	F:nucleotide binding; C:membrane; F:hydrolase activity
TCONS_00018854	abc transporter g family member 35-like	5407	F:nucleotide binding; C:membrane; F:hydrolase activity
TCONS_00018855	abc transporter g family member 35-like	4431	F:nucleotide binding; C:membrane; F:hydrolase activity
TCONS_00044680	abscisic-aldehyde oxidase-like	4086	F:nucleotide binding; F:catalytic activity
TCONS_00037912	actin-101	1542	F:nucleotide binding
TCONS_00037913	actin-101	1547	F:nucleotide binding; C:cytoskeleton; C:cytoplasm
TCONS_00037914	actin-101	1131	F:nucleotide binding
TCONS_00043685	acyl-coenzyme a oxidase peroxisomal	1584	F:nucleotide binding; P:embryo development; F:catalytic activity; P:catabolic process; P:lipid metabolic process; P:post-embryonic development; P:cellular component organization; P:transport; C:intracellular
TCONS_00042340	acyl-coenzyme a oxidase peroxisomal	1683	F:nucleotide binding; P:embryo development; F:catalytic activity; P:catabolic process; P:lipid metabolic process; P:post-embryonic development; P:cellular component organization; P:transport; C:intracellular
TCONS_00042341	acyl-coenzyme a oxidase peroxisomal	1645	F:nucleotide binding; P:embryo development; F:catalytic activity; P:catabolic process; P:lipid metabolic process; P:post-embryonic development; P:cellular component organization; P:transport; C:intracellular
TCONS_00042342	acyl-coenzyme a oxidase peroxisomal	1287	F:nucleotide binding; P:embryo development; F:catalytic activity; P:catabolic process; P:lipid metabolic process; P:post-embryonic development; P:cellular component organization; P:transport; C:intracellular
TCONS_00040981	adenylate kinase	1213	F:nucleotide binding; C:nucleus; P:multicellular organismal development; P:biosynthetic process; F:kinase activity; P:nucleobase-containing compound metabolic process; C:plastid
TCONS_00040982	adenylate kinase	1002	F:nucleotide binding; P:multicellular organismal development; P:biosynthetic process; F:kinase activity; P:nucleobase-containing compound metabolic process; C:plastid
TCONS_00025536	adp-ribosylation factor-like protein 8b	864	P:signal transduction; P:biosynthetic process; P:DNA metabolic process; P:transport; C:intracellular; P:cell cycle; P:reproduction; P:response to stress; F:nucleotide binding; P:response to biotic stimulus; P:response to external stimulus; C:membrane; P:cellular component organization
TCONS_00025537	adp-ribosylation factor-like protein 8b	498	P:signal transduction; P:biosynthetic process; P:DNA metabolic process; P:transport; C:intracellular; P:cell cycle; P:reproduction; P:response to stress; F:nucleotide binding; P:response to biotic stimulus; P:response to external stimulus; C:membrane; P:cellular component organization
TCONS_00019384	aldehyde dehydrogenase family 2 member mitochondrial	1776	F:nucleotide binding; P:carbohydrate metabolic process; P:generation of precursor metabolites and energy; F:catalytic activity; P:catabolic process; P:lipid metabolic process; P:biosynthetic process; P:nucleobase-containing compound metabolic process; C:plastid
TCONS_00019385	aldehyde dehydrogenase family 2 member mitochondrial	1512	F:nucleotide binding; P:carbohydrate metabolic process; P:generation of precursor metabolites and energy; F:catalytic activity; P:catabolic process; P:lipid metabolic process; P:biosynthetic process; P:nucleobase-containing compound metabolic process; C:plastid
TCONS_00019383	aldehyde dehydrogenase family 2 member mitochondrial-like	1757	F:nucleotide binding; P:carbohydrate metabolic process; P:generation of precursor metabolites and energy; F:catalytic activity; P:catabolic process; P:lipid metabolic process; P:biosynthetic process; P:nucleobase-containing compound metabolic process; C:plastid
TCONS_00022310	annexin d1-like	1271	P:cellular homeostasis; F:lipid binding; P:biosynthetic process; C:extracellular region; C:vacuole; P:transport; C:plasma membrane; C:plastid; P:response to stress; C:thylakoid; F:nucleotide binding; P:response to abiotic stimulus; F:protein binding; F:catalytic activity; C:cell wall; C:mitochondrion; P:lipid metabolic process; P:cellular component organization; C:cytosol
TCONS_00004550	apoptosis-inducing factor homolog a-like	1503	F:nucleotide binding; F:catalytic activity
TCONS_00004551	apoptosis-inducing factor homolog a-like	1077	F:nucleotide binding; F:catalytic activity
TCONS_00046950	argininosuccinate chloroplastic	1713	F:nucleotide binding; F:catalytic activity; P:catabolic process; P:biosynthetic process; P:nucleobase-containing compound metabolic process; C:plastid
TCONS_00046951	argininosuccinate chloroplastic	1371	F:nucleotide binding; F:catalytic activity; P:catabolic process; P:biosynthetic process; P:nucleobase-containing compound metabolic process; C:plastid
TCONS_00027990	aspartate--trna cytoplasmic-like	1977	F:nucleic acid binding; F:nucleotide binding; C:cytoplasm; F:catalytic activity; P:nucleobase-containing compound metabolic process; P:translation
TCONS_00005333	atp synthase subunit mitochondrial	1947	F:nucleotide binding; F:protein binding; C:membrane; C:mitochondrion; P:biosynthetic process; P:nucleobase-containing compound metabolic process; F:transporter activity; F:hydrolase activity
TCONS_00005334	atp synthase subunit mitochondrial-like	1683	F:nucleotide binding; C:membrane; C:mitochondrion; P:biosynthetic process; P:nucleobase-containing compound metabolic process; F:transporter activity; F:hydrolase activity
TCONS_00034057	atpase alpha partial	480	F:nucleotide binding; C:plastid
TCONS_00010385	atp-citrate synthase alpha chain protein 2-like	1641	F:nucleotide binding
TCONS_00010386	atp-citrate synthase alpha chain protein 2-like	1664	F:nucleotide binding
TCONS_00010387	atp-citrate synthase alpha chain protein 2-like	1272	F:nucleotide binding
TCONS_00046615	atp-citrate synthase alpha chain protein 2-like	1272	F:nucleotide binding
TCONS_00047512	atp-dependent 6-phosphofructokinase 6-like	1482	F:nucleotide binding; P:carbohydrate metabolic process; P:generation of precursor metabolites and energy; P:catabolic process; C:cytosol; P:biosynthetic process; F:kinase activity; P:nucleobase-containing compound metabolic process
TCONS_00026668	atp-dependent 6-phosphofructokinase chloroplastic	1862	F:nucleotide binding; P:carbohydrate metabolic process; P:generation of precursor metabolites and energy; P:catabolic process; C:cytosol; P:biosynthetic process; F:kinase activity; P:nucleobase-containing compound metabolic process
TCONS_00026669	atp-dependent 6-phosphofructokinase chloroplastic	1605	F:nucleotide binding; P:carbohydrate metabolic process; P:generation of precursor metabolites and energy; P:catabolic process; C:cytosol; P:biosynthetic process; F:kinase activity; P:nucleobase-containing compound metabolic process
TCONS_00019118	atp-dependent clp protease atp-binding subunit clpa homolog chloroplastic	3029	F:nucleotide binding; P:protein metabolic process; F:protein binding
TCONS_00019119	atp-dependent clp protease atp-binding subunit clpa homolog chloroplastic	3155	F:nucleotide binding; P:protein metabolic process; F:protein binding; C:plastid; F:hydrolase activity
TCONS_00019120	atp-dependent clp protease atp-binding subunit clpa homolog chloroplastic	3121	F:nucleotide binding; P:protein metabolic process; F:protein binding; C:plastid; F:hydrolase activity
TCONS_00019121	atp-dependent clp protease atp-binding subunit clpa homolog chloroplastic	3102	F:nucleotide binding; P:protein metabolic process; F:protein binding; C:plastid; F:hydrolase activity
TCONS_00019122	atp-dependent clp protease atp-binding subunit clpa homolog chloroplastic	2304	F:nucleotide binding; P:protein metabolic process; F:protein binding; C:plastid; F:hydrolase activity
TCONS_00004227	atp-dependent zinc metalloprotease ftsh mitochondrial-like	2561	F:nucleotide binding; P:protein metabolic process; C:membrane; F:hydrolase activity
TCONS_00004228	atp-dependent zinc metalloprotease ftsh mitochondrial-like	2563	F:nucleotide binding; P:protein metabolic process; C:membrane; P:cellular process; F:hydrolase activity
TCONS_00004229	atp-dependent zinc metalloprotease ftsh mitochondrial-like	2079	F:nucleotide binding; P:protein metabolic process; C:membrane; F:hydrolase activity
TCONS_00007707	bifunctional 3-dehydroquinate dehydratase shikimate chloroplastic-like isoform x1	2131	F:nucleotide binding; P:embryo development; F:catalytic activity; P:post-embryonic development; P:biosynthetic process; P:transport; C:plastid; P:cellular process
TCONS_00007705	bifunctional 3-dehydroquinate dehydratase shikimate chloroplastic-like isoform x2	2127	F:nucleotide binding; P:embryo development; F:catalytic activity; P:post-embryonic development; P:biosynthetic process; P:transport; C:plastid; P:cellular process
TCONS_00007706	bifunctional 3-dehydroquinate dehydratase shikimate chloroplastic-like isoform x2	2032	F:nucleotide binding; P:embryo development; F:catalytic activity; P:post-embryonic development; P:biosynthetic process; P:transport; C:plastid; P:cellular process
TCONS_00007708	bifunctional 3-dehydroquinate dehydratase shikimate chloroplastic-like isoform x2	1551	F:nucleotide binding; P:embryo development; F:catalytic activity; P:post-embryonic development; P:biosynthetic process; P:transport; C:plastid; P:cellular process
TCONS_00036146	brassinosteroid insensitive 1-associated receptor kinase 1-like	2975	F:nucleotide binding; F:protein binding; C:membrane; P:cellular protein modification process; F:receptor activity; F:kinase activity; F:signal transducer activity
TCONS_00036147	brassinosteroid insensitive 1-associated receptor kinase 1-like	1854	F:nucleotide binding; F:protein binding; C:membrane; P:cellular protein modification process; F:receptor activity; F:kinase activity; F:signal transducer activity
TCONS_00036148	brassinosteroid insensitive 1-associated receptor kinase 1-like	2683	F:nucleotide binding; F:protein binding; C:membrane; P:cellular protein modification process; F:receptor activity; F:kinase activity; F:signal transducer activity
TCONS_00019450	calcium-dependent protein kinase 10	2250	F:nucleotide binding; P:cellular protein modification process; F:kinase activity
TCONS_00019451	calcium-dependent protein kinase 10	1620	F:nucleotide binding; P:cellular protein modification process; F:kinase activity
TCONS_00019449	calcium-dependent protein kinase 10-like	2019	F:nucleotide binding; P:cellular protein modification process; F:kinase activity
TCONS_00019452	calcium-dependent protein kinase 10-like	1098	F:nucleotide binding; P:cellular protein modification process; F:kinase activity
TCONS_00012706	calcium-dependent protein kinase 28-like	2367	F:nucleotide binding; P:cellular protein modification process; F:kinase activity
TCONS_00012707	calcium-dependent protein kinase 28-like	2267	F:nucleotide binding; P:cellular protein modification process; F:kinase activity
TCONS_00012708	calcium-dependent protein kinase 28-like	1671	F:nucleotide binding; P:cellular protein modification process; F:kinase activity
TCONS_00044845	calcium-dependent protein kinase 8-like	2021	F:nucleotide binding; P:cellular protein modification process; F:kinase activity
TCONS_00044846	calcium-dependent protein kinase 8-like	1602	F:nucleotide binding; P:cellular protein modification process; F:kinase activity
TCONS_00002813	cannabidiolic acid synthase-like	1610	F:nucleotide binding; F:catalytic activity
TCONS_00002814	cannabidiolic acid synthase-like	1605	F:nucleotide binding; F:catalytic activity
TCONS_00002815	cannabidiolic acid synthase-like	1596	F:nucleotide binding; F:catalytic activity
TCONS_00014379	cannabidiolic acid synthase-like	1602	F:nucleotide binding; F:catalytic activity
TCONS_00011986	cannabidiolic acid synthase-like	1122	F:nucleotide binding; F:catalytic activity
TCONS_00011987	cannabidiolic acid synthase-like	1491	F:nucleotide binding; F:catalytic activity
TCONS_00018177	casein kinase i-like	1392	F:nucleotide binding; P:cellular protein modification process; F:kinase activity
TCONS_00028224	cbl-interacting serine threonine-protein kinase 11-like	1251	F:nucleotide binding; P:signal transduction; P:response to endogenous stimulus; P:cellular protein modification process; F:kinase activity
TCONS_00031901	cbl-interacting serine threonine-protein kinase 6-like	1269	F:nucleotide binding; P:signal transduction; P:cellular protein modification process; F:kinase activity
TCONS_00021564	cbl-interacting serine threonine-protein kinase 7-like	1323	F:nucleotide binding; P:signal transduction; P:cellular protein modification process; F:kinase activity
TCONS_00027596	cc-nbs-lrr type resistance partial	714	F:nucleotide binding
TCONS_00012820	cell division cycle protein 48 homolog	1527	F:nucleotide binding
TCONS_00039738	cell division cycle protein 48 homolog	2424	F:nucleotide binding; P:cellular process; F:hydrolase activity
TCONS_00043938	cell division cycle protein 48 homolog	2430	F:nucleotide binding; F:hydrolase activity
TCONS_00019263	chaperone protein 1	3060	F:nucleotide binding; P:protein metabolic process
TCONS_00019264	chaperone protein 1	3066	F:nucleotide binding; P:protein metabolic process
TCONS_00019265	chaperone protein 1	2736	F:nucleotide binding; P:protein metabolic process
TCONS_00021457	chaperonin cpn60- mitochondrial	2088	F:nucleotide binding; P:protein metabolic process; C:cytoplasm; P:cellular process
TCONS_00021458	chaperonin cpn60- mitochondrial	2115	F:nucleotide binding; P:protein metabolic process; C:cytoplasm; P:cellular process
TCONS_00021459	chaperonin cpn60- mitochondrial	1737	F:nucleotide binding; P:protein metabolic process; C:cytoplasm; P:cellular process
TCONS_00027820	chaperonin cpn60- mitochondrial	2034	F:nucleotide binding; P:protein metabolic process; C:mitochondrion; P:cellular process
TCONS_00027821	chaperonin cpn60- mitochondrial	2040	P:protein metabolic process; C:ribosome; C:vacuole; P:transport; P:response to stress; F:nucleotide binding; P:response to abiotic stimulus; C:mitochondrion; C:membrane; P:cellular component organization; C:cytosol
TCONS_00027822	chaperonin cpn60- mitochondrial	2076	F:nucleotide binding; P:protein metabolic process; C:cytoplasm; P:cellular process
TCONS_00027823	chaperonin cpn60- mitochondrial	1722	F:nucleotide binding; P:protein metabolic process; C:cytoplasm; P:cellular process
TCONS_00032566	chitin elicitor receptor kinase 1-like isoform x1	2363	F:nucleotide binding; P:cellular protein modification process; F:kinase activity
TCONS_00032568	chitin elicitor receptor kinase 1-like isoform x1	1881	F:nucleotide binding; P:cellular protein modification process; F:kinase activity
TCONS_00014191	copper-transporting atpase ran1	3507	P:signal transduction; P:cellular protein modification process; C:Golgi apparatus; P:biosynthetic process; F:transporter activity; P:response to stress; F:nucleotide binding; P:carbohydrate metabolic process; C:endosome; P:cell death; C:membrane; P:response to endogenous stimulus; F:hydrolase activity
TCONS_00014192	copper-transporting atpase ran1	3006	P:signal transduction; P:cellular protein modification process; C:Golgi apparatus; P:biosynthetic process; F:transporter activity; P:response to stress; F:nucleotide binding; P:carbohydrate metabolic process; C:endosome; P:cell death; C:membrane; P:response to endogenous stimulus; F:hydrolase activity
TCONS_00047716	cysteine-rich receptor-like protein kinase 10	1089	F:nucleotide binding; P:cellular protein modification process; F:kinase activity
TCONS_00013397	cysteine-rich receptor-like protein kinase 42	1983	F:nucleotide binding; P:cellular protein modification process; F:kinase activity
TCONS_00000143	cysteine-rich rlk isoform 2	626	F:nucleotide binding; P:carbohydrate metabolic process; P:catabolic process; P:cellular protein modification process; F:kinase activity; F:hydrolase activity
TCONS_00002193	cytokinin dehydrogenase 6-like	2022	F:nucleotide binding; F:catalytic activity; P:cellular process
TCONS_00002194	cytokinin dehydrogenase 6-like	2433	F:nucleotide binding; F:catalytic activity; P:cellular process
TCONS_00002195	cytokinin dehydrogenase 6-like	2036	F:nucleotide binding; F:catalytic activity; P:cellular process
TCONS_00018689	d-3-phosphoglycerate dehydrogenase chloroplastic-like	2308	F:nucleotide binding; F:catalytic activity; P:biosynthetic process; P:cellular process
TCONS_00018690	d-3-phosphoglycerate dehydrogenase chloroplastic-like	1995	F:nucleotide binding; F:catalytic activity; P:biosynthetic process; P:cellular process
TCONS_00049475	developmentally-regulated g-protein 2	1657	F:nucleotide binding
TCONS_00049476	developmentally-regulated g-protein 2	1775	F:nucleotide binding
TCONS_00049477	developmentally-regulated g-protein 2	1655	F:nucleotide binding
TCONS_00049478	developmentally-regulated g-protein 2	1083	F:nucleotide binding
TCONS_00049479	developmentally-regulated g-protein 2	1073	F:nucleotide binding
TCONS_00004776	diacylglycerol kinase 5-like	1971	F:nucleotide binding; P:signal transduction; P:catabolic process; P:lipid metabolic process; F:kinase activity
TCONS_00004777	diacylglycerol kinase 5-like	1470	F:nucleotide binding; P:signal transduction; P:catabolic process; P:lipid metabolic process; F:kinase activity
TCONS_00004778	diacylglycerol kinase 5-like	1105	F:nucleotide binding; P:signal transduction; P:catabolic process; P:lipid metabolic process; F:kinase activity
TCONS_00049044	dihydrolipoyl mitochondrial-like	1515	F:nucleotide binding; C:cell; P:cellular homeostasis; P:carbohydrate metabolic process; P:generation of precursor metabolites and energy; F:catalytic activity; P:catabolic process; P:biosynthetic process; P:nucleobase-containing compound metabolic process
TCONS_00048511	diphosphomevalonate decarboxylase-like	1708	F:nucleotide binding; F:catalytic activity; P:lipid metabolic process; C:cytosol; P:biosynthetic process; P:cellular process
TCONS_00048512	diphosphomevalonate decarboxylase-like	1269	F:nucleotide binding; F:catalytic activity; P:lipid metabolic process; C:cytosol; P:biosynthetic process; P:cellular process
TCONS_00026003	disease resistance protein rpp13-like	687	F:nucleotide binding
TCONS_00026004	disease resistance protein rpp13-like	540	F:nucleotide binding
TCONS_00044640	dnaj protein homolog	987	F:nucleotide binding; P:protein metabolic process; P:response to abiotic stimulus; F:protein binding; P:cellular process; P:response to stress
TCONS_00035487	dynamin-related protein 5a	2234	F:nucleotide binding; F:hydrolase activity
TCONS_00035488	dynamin-related protein 5a	2236	F:nucleotide binding; F:hydrolase activity
TCONS_00035489	dynamin-related protein 5a	1833	F:nucleotide binding; F:hydrolase activity
TCONS_00044408	elongation factor 1-alpha-like	3167	F:nucleotide binding; F:translation factor activity, RNA binding; C:ribosome; F:hydrolase activity
TCONS_00045883	elongation factor 1-alpha-like	1347	F:nucleotide binding; F:translation factor activity, RNA binding; C:ribosome; F:hydrolase activity
TCONS_00021719	endoplasmin homolog	2926	P:catabolic process; P:multicellular organismal development; P:cellular protein modification process; P:anatomical structure morphogenesis; P:biosynthetic process; C:extracellular region; C:vacuole; C:plastid; F:nucleotide binding; P:response to abiotic stimulus; P:generation of precursor metabolites and energy; P:nucleobase-containing compound metabolic process; P:transport; C:plasma membrane; P…
TCONS_00021720	endoplasmin homolog	2433	P:catabolic process; P:multicellular organismal development; P:cellular protein modification process; P:anatomical structure morphogenesis; P:biosynthetic process; C:extracellular region; C:vacuole; C:plastid; F:nucleotide binding; P:response to abiotic stimulus; P:generation of precursor metabolites and energy; P:nucleobase-containing compound metabolic process; P:transport; C:plasma membrane; P…
TCONS_00050376	endoribonuclease dicer homolog 2	4263	F:nucleotide binding; F:RNA binding; F:protein binding; F:nuclease activity
TCONS_00050377	endoribonuclease dicer homolog 2	4101	F:nucleotide binding; F:RNA binding; F:protein binding; F:nuclease activity
TCONS_00050375	endoribonuclease dicer homolog 2-like isoform x1	4047	F:nucleotide binding; F:RNA binding; F:protein binding; F:nuclease activity
TCONS_00012366	external alternative nad h-ubiquinone oxidoreductase mitochondrial-like	2401	F:nucleotide binding; F:catalytic activity
TCONS_00012367	external alternative nad h-ubiquinone oxidoreductase mitochondrial-like	1819	F:nucleotide binding; F:catalytic activity
TCONS_00012368	external alternative nad h-ubiquinone oxidoreductase mitochondrial-like	2309	F:nucleotide binding; F:catalytic activity
TCONS_00012370	external alternative nad h-ubiquinone oxidoreductase mitochondrial-like	1683	F:nucleotide binding; F:catalytic activity
TCONS_00038263	extra-large guanine nucleotide-binding protein 1-like	4087	F:signal transducer activity; P:transport; P:response to stress; F:nucleotide binding; P:response to biotic stimulus; P:response to abiotic stimulus; F:protein binding; P:cell death; P:response to external stimulus; P:response to endogenous stimulus; F:hydrolase activity
TCONS_00038264	extra-large guanine nucleotide-binding protein 1-like	3566	P:post-embryonic development; P:anatomical structure morphogenesis; P:biosynthetic process; F:signal transducer activity; P:transport; C:intracellular; P:response to stress; F:nucleotide binding; P:response to biotic stimulus; P:response to abiotic stimulus; F:protein binding; P:response to external stimulus; P:cell death; P:response to endogenous stimulus; P:cellular component organization; F:hy…
TCONS_00038265	extra-large guanine nucleotide-binding protein 1-like	5105	P:post-embryonic development; P:anatomical structure morphogenesis; P:biosynthetic process; F:signal transducer activity; P:transport; C:intracellular; P:response to stress; F:nucleotide binding; P:response to biotic stimulus; P:response to abiotic stimulus; F:protein binding; P:response to external stimulus; P:cell death; P:response to endogenous stimulus; P:cellular component organization; F:hy…
TCONS_00038266	extra-large guanine nucleotide-binding protein 1-like	3684	P:post-embryonic development; P:anatomical structure morphogenesis; P:biosynthetic process; F:signal transducer activity; P:transport; C:intracellular; P:response to stress; F:nucleotide binding; P:response to biotic stimulus; P:response to abiotic stimulus; F:protein binding; P:response to external stimulus; P:cell death; P:response to endogenous stimulus; P:cellular component organization; F:hy…
TCONS_00038267	extra-large guanine nucleotide-binding protein 1-like	4147	P:post-embryonic development; P:anatomical structure morphogenesis; P:biosynthetic process; F:signal transducer activity; P:transport; C:intracellular; P:response to stress; F:nucleotide binding; P:response to biotic stimulus; P:response to abiotic stimulus; F:protein binding; P:response to external stimulus; P:cell death; P:response to endogenous stimulus; P:cellular component organization; F:hy…
TCONS_00038268	extra-large guanine nucleotide-binding protein 1-like	537	P:post-embryonic development; P:anatomical structure morphogenesis; P:biosynthetic process; F:signal transducer activity; P:transport; C:intracellular; P:response to stress; F:nucleotide binding; P:response to biotic stimulus; P:response to abiotic stimulus; F:protein binding; P:response to external stimulus; P:cell death; P:response to endogenous stimulus; P:cellular component organization; F:hy…
TCONS_00038269	extra-large guanine nucleotide-binding protein 1-like	2292	P:post-embryonic development; P:anatomical structure morphogenesis; P:biosynthetic process; F:signal transducer activity; P:transport; C:intracellular; P:response to stress; F:nucleotide binding; P:response to biotic stimulus; P:response to abiotic stimulus; F:protein binding; P:response to external stimulus; P:cell death; P:response to endogenous stimulus; P:cellular component organization; F:hy…
TCONS_00006368	extra-large guanine nucleotide-binding protein 3	3144	F:nucleotide binding; F:protein binding; F:signal transducer activity; F:hydrolase activity
TCONS_00006369	extra-large guanine nucleotide-binding protein 3	2565	F:nucleotide binding; F:protein binding; F:signal transducer activity; F:hydrolase activity
TCONS_00002196	fad-binding domain-containing family protein	1212	F:nucleotide binding; F:catalytic activity; P:cellular process
TCONS_00015700	formate mitochondrial	1146	F:nucleotide binding; F:catalytic activity; C:mitochondrion; P:cellular process
TCONS_00028515	fructokinase 2	987	F:nucleotide binding; P:carbohydrate metabolic process; C:cytoplasm; P:biosynthetic process; F:kinase activity; P:nucleobase-containing compound metabolic process
TCONS_00007164	galactokinase	2031	F:nucleotide binding; P:carbohydrate metabolic process; C:cytosol; F:kinase activity
TCONS_00007165	galactokinase	1943	F:nucleotide binding; P:carbohydrate metabolic process; C:cytosol; F:kinase activity
TCONS_00007166	galactokinase	2008	F:nucleotide binding; P:carbohydrate metabolic process; C:cytosol; F:kinase activity
TCONS_00007167	galactokinase	762	F:nucleotide binding; P:carbohydrate metabolic process; C:cytosol; F:kinase activity
TCONS_00007168	galactokinase family protein	1377	F:nucleotide binding; P:carbohydrate metabolic process; C:cytosol; F:kinase activity
TCONS_00007169	galactokinase family protein	648	F:nucleotide binding; P:carbohydrate metabolic process; C:cytosol; F:kinase activity
TCONS_00002208	glucose-1-phosphate adenylyltransferase large subunit chloroplastic amyloplastic	2068	F:nucleotide binding; P:carbohydrate metabolic process; P:generation of precursor metabolites and energy; P:biosynthetic process; F:transferase activity; C:plastid
TCONS_00002209	glucose-1-phosphate adenylyltransferase large subunit chloroplastic amyloplastic	2091	F:nucleotide binding; P:carbohydrate metabolic process; P:generation of precursor metabolites and energy; P:biosynthetic process; F:transferase activity; C:plastid
TCONS_00002210	glucose-1-phosphate adenylyltransferase large subunit chloroplastic amyloplastic	1548	F:nucleotide binding; P:carbohydrate metabolic process; P:generation of precursor metabolites and energy; P:biosynthetic process; F:transferase activity; C:plastid
TCONS_00013444	glucose-6-phosphate 1- cytoplasmic isoform	1937	F:nucleotide binding; P:carbohydrate metabolic process; F:catalytic activity; P:nucleobase-containing compound metabolic process
TCONS_00013445	glucose-6-phosphate 1- cytoplasmic isoform	1850	F:nucleotide binding; P:carbohydrate metabolic process; F:catalytic activity; P:nucleobase-containing compound metabolic process
TCONS_00013446	glucose-6-phosphate 1- cytoplasmic isoform	1823	F:nucleotide binding; P:carbohydrate metabolic process; F:catalytic activity; P:nucleobase-containing compound metabolic process
TCONS_00013447	glucose-6-phosphate 1- cytoplasmic isoform	1929	F:nucleotide binding; P:carbohydrate metabolic process; F:catalytic activity; P:nucleobase-containing compound metabolic process
TCONS_00013448	glucose-6-phosphate 1- cytoplasmic isoform	1533	F:nucleotide binding; P:carbohydrate metabolic process; F:catalytic activity; P:nucleobase-containing compound metabolic process
TCONS_00025547	glutamine synthetase	1484	F:nucleotide binding; C:cytoplasm; F:catalytic activity; P:biosynthetic process; P:cellular process
TCONS_00025548	glutamine synthetase	1035	F:nucleotide binding; C:cytoplasm; F:catalytic activity; P:biosynthetic process; P:cellular process
TCONS_00018304	glutathione chloroplastic	4873	F:nucleotide binding; P:cellular homeostasis; P:carbohydrate metabolic process; P:catabolic process; C:membrane; P:lipid metabolic process; P:biosynthetic process; F:hydrolase activity
TCONS_00018308	glutathione chloroplastic	2095	F:nucleotide binding; P:cellular homeostasis; P:carbohydrate metabolic process; F:catalytic activity; P:biosynthetic process
TCONS_00018309	glutathione chloroplastic	2302	F:nucleotide binding; P:cellular homeostasis; P:carbohydrate metabolic process; F:catalytic activity; P:biosynthetic process
TCONS_00018310	glutathione chloroplastic	2127	F:nucleotide binding; P:cellular homeostasis; P:carbohydrate metabolic process; F:catalytic activity; P:biosynthetic process
TCONS_00018307	glutathione chloroplastic isoform x1	3201	F:nucleotide binding; P:cellular homeostasis; P:carbohydrate metabolic process; C:membrane; P:lipid metabolic process; P:biosynthetic process; F:hydrolase activity
TCONS_00003553	glyceraldehyde-3-phosphate cytosolic	1396	F:nucleotide binding; P:carbohydrate metabolic process; P:generation of precursor metabolites and energy; F:catalytic activity; P:catabolic process; P:biosynthetic process; P:nucleobase-containing compound metabolic process; C:plastid
TCONS_00003554	glyceraldehyde-3-phosphate dehydrogenase	837	P:protein metabolic process; P:catabolic process; C:Golgi apparatus; P:biosynthetic process; C:nucleolus; C:plastid; F:nucleotide binding; P:response to biotic stimulus; P:response to abiotic stimulus; P:response to external stimulus; F:catalytic activity; C:cytosol; P:secondary metabolic process; P:generation of precursor metabolites and energy; P:nucleobase-containing compound metabolic process…
TCONS_00041482	glyceraldehyde-3-phosphate dehydrogenase chloroplastic	2192	F:nucleotide binding; P:carbohydrate metabolic process; F:catalytic activity
TCONS_00041483	glyceraldehyde-3-phosphate dehydrogenase chloroplastic-like	1128	F:nucleotide binding; F:catalytic activity
TCONS_00044089	glycine-rich rna-binding protein mitochondrial-like	633	F:nucleotide binding; F:nucleic acid binding
TCONS_00025351	glycine--trna ligase mitochondrial-like	2506	F:nucleotide binding; F:catalytic activity; C:cytoplasm; P:nucleobase-containing compound metabolic process; P:translation
TCONS_00025352	glycine--trna ligase mitochondrial-like	2487	F:nucleotide binding; F:catalytic activity; C:cytoplasm; P:nucleobase-containing compound metabolic process; P:translation
TCONS_00025353	glycine--trna ligase mitochondrial-like	2088	F:nucleotide binding; F:catalytic activity; C:cytoplasm; P:nucleobase-containing compound metabolic process; P:translation
TCONS_00033163	grpe protein mitochondrial-like isoform x2	897	F:nucleotide binding; P:protein metabolic process; F:protein binding; C:mitochondrion; F:enzyme regulator activity; P:cellular process
TCONS_00007196	gtp-binding protein sar1a-like	1022	F:nucleotide binding; P:signal transduction; C:endoplasmic reticulum; C:Golgi apparatus; P:transport
TCONS_00007199	gtp-binding protein sar1a-like	762	F:nucleotide binding; P:signal transduction; P:transport; C:intracellular
TCONS_00008940	gtp-binding protein yptm2	1391	F:nucleotide binding; P:signal transduction; C:membrane; P:transport; C:intracellular; F:hydrolase activity
TCONS_00008941	gtp-binding protein yptm2	639	F:nucleotide binding; P:signal transduction; C:membrane; P:transport; C:intracellular; F:hydrolase activity
TCONS_00024461	g-type lectin s-receptor-like serine threonine-protein kinase at1g34300	2514	F:nucleotide binding; P:cellular protein modification process; P:pollen-pistil interaction; F:kinase activity
TCONS_00006373	g-type lectin s-receptor-like serine threonine-protein kinase at1g67520	2280	F:nucleotide binding; P:cellular protein modification process; F:kinase activity
TCONS_00031968	g-type lectin s-receptor-like serine threonine-protein kinase at4g03230 isoform x1	3203	F:nucleotide binding; P:cellular protein modification process; P:pollen-pistil interaction; F:kinase activity
TCONS_00031969	g-type lectin s-receptor-like serine threonine-protein kinase at4g03230 isoform x1	2436	F:nucleotide binding; P:cellular protein modification process; P:pollen-pistil interaction; F:kinase activity
TCONS_00004306	g-type lectin s-receptor-like serine threonine-protein kinase at4g27290	2406	F:nucleotide binding; P:cellular protein modification process; P:pollen-pistil interaction; F:kinase activity
TCONS_00011270	g-type lectin s-receptor-like serine threonine-protein kinase at4g27290	2842	F:nucleotide binding; P:cellular protein modification process; P:pollen-pistil interaction; F:kinase activity
TCONS_00011271	g-type lectin s-receptor-like serine threonine-protein kinase at4g27290	2854	F:nucleotide binding; P:cellular protein modification process; P:pollen-pistil interaction; F:kinase activity
TCONS_00011272	g-type lectin s-receptor-like serine threonine-protein kinase at4g27290	2457	F:nucleotide binding; P:cellular protein modification process; P:pollen-pistil interaction; F:kinase activity
TCONS_00023764	g-type lectin s-receptor-like serine threonine-protein kinase at4g27290	705	F:nucleotide binding; P:cellular protein modification process; F:kinase activity
TCONS_00023765	g-type lectin s-receptor-like serine threonine-protein kinase at4g27290	2047	F:nucleotide binding; P:cellular protein modification process; F:kinase activity
TCONS_00023766	g-type lectin s-receptor-like serine threonine-protein kinase at4g27290	1293	F:nucleotide binding; P:cellular protein modification process; F:kinase activity
TCONS_00023771	g-type lectin s-receptor-like serine threonine-protein kinase at4g27290	2427	F:nucleotide binding; P:cellular protein modification process; P:pollen-pistil interaction; F:kinase activity
TCONS_00014806	g-type lectin s-receptor-like serine threonine-protein kinase b120	2568	F:nucleotide binding; P:cellular protein modification process; P:pollen-pistil interaction; F:kinase activity
TCONS_00014807	g-type lectin s-receptor-like serine threonine-protein kinase b120	2907	F:nucleotide binding; P:cellular protein modification process; P:pollen-pistil interaction; F:kinase activity
TCONS_00006374	g-type lectin s-receptor-like serine threonine-protein kinase ces101	2283	F:nucleotide binding; P:cellular protein modification process; F:kinase activity
TCONS_00009464	g-type lectin s-receptor-like serine threonine-protein kinase rlk1	2421	F:nucleotide binding; P:cellular protein modification process; P:pollen-pistil interaction; F:kinase activity
TCONS_00006826	g-type lectin s-receptor-like serine threonine-protein kinase rlk1	1572	F:nucleotide binding; P:cellular protein modification process; P:pollen-pistil interaction; F:kinase activity
TCONS_00006827	g-type lectin s-receptor-like serine threonine-protein kinase rlk1	564	F:nucleotide binding; P:cellular protein modification process; F:kinase activity
TCONS_00018100	g-type lectin s-receptor-like serine threonine-protein kinase rlk1	2352	F:nucleotide binding; P:cellular protein modification process; P:pollen-pistil interaction; F:kinase activity
TCONS_00018101	g-type lectin s-receptor-like serine threonine-protein kinase rlk1	2355	F:nucleotide binding; P:cellular protein modification process; P:pollen-pistil interaction; F:kinase activity
TCONS_00038051	heat shock 70 kda mitochondrial-like	2409	F:nucleotide binding; P:protein metabolic process; F:protein binding; P:cellular process
TCONS_00038052	heat shock 70 kda mitochondrial-like	1755	F:nucleotide binding; P:protein metabolic process; F:protein binding; P:cellular process
TCONS_00019035	heat shock 70 kda protein	1710	F:nucleotide binding
TCONS_00049706	heat shock 70 kda protein 15-like	3207	F:nucleotide binding
TCONS_00049707	heat shock 70 kda protein 15-like	3249	F:nucleotide binding
TCONS_00049708	heat shock 70 kda protein 15-like	3293	F:nucleotide binding
TCONS_00049709	heat shock 70 kda protein 15-like	2565	F:nucleotide binding
TCONS_00044822	heat shock cognate 70 kda protein	2165	F:nucleotide binding
TCONS_00004085	heat shock cognate 70 kda protein 2-like	2007	F:nucleotide binding
TCONS_00026746	heat shock cognate 70 kda protein 2-like	2056	F:nucleotide binding
TCONS_00017241	heat shock protein 83	2118	F:nucleotide binding; P:protein metabolic process; P:response to biotic stimulus; F:protein binding; P:response to external stimulus; C:cytoplasm; P:cellular process; P:response to stress
TCONS_00029492	heat shock protein 83	2184	F:nucleotide binding; P:protein metabolic process; F:protein binding; C:cytoplasm; P:cellular process; P:response to stress
TCONS_00029493	heat shock protein 83	2643	F:nucleotide binding; P:protein metabolic process; F:protein binding; C:cytoplasm; P:cellular process; P:response to stress
TCONS_00029494	heat shock protein 83	1131	F:nucleotide binding; P:protein metabolic process; P:response to biotic stimulus; F:protein binding; P:response to external stimulus; C:cytoplasm; P:cellular process; P:response to stress
TCONS_00013409	heterogeneous nuclear ribonucleoprotein 1	1589	F:nucleotide binding; F:nucleic acid binding; C:cytosol
TCONS_00018844	hexokinase 2	1758	F:nucleotide binding; P:cellular homeostasis; P:carbohydrate metabolic process; P:generation of precursor metabolites and energy; P:catabolic process; P:biosynthetic process; F:carbohydrate binding; F:kinase activity; P:nucleobase-containing compound metabolic process
TCONS_00018845	hexokinase 3	1964	F:nucleotide binding; P:cellular homeostasis; P:carbohydrate metabolic process; P:generation of precursor metabolites and energy; P:catabolic process; P:biosynthetic process; F:carbohydrate binding; F:kinase activity; P:nucleobase-containing compound metabolic process
TCONS_00018846	hexokinase 3	1488	F:nucleotide binding; P:cellular homeostasis; P:carbohydrate metabolic process; P:generation of precursor metabolites and energy; P:catabolic process; P:biosynthetic process; F:carbohydrate binding; F:kinase activity; P:nucleobase-containing compound metabolic process
TCONS_00031310	inactive receptor-like serine threonine-protein kinase at2g40270	2215	F:nucleotide binding; C:membrane; P:cellular protein modification process; F:kinase activity
TCONS_00031311	inactive receptor-like serine threonine-protein kinase at2g40270	1959	F:nucleotide binding; F:protein binding; C:membrane; P:cellular protein modification process; F:kinase activity
TCONS_00014722	internal alternative nad h-ubiquinone oxidoreductase mitochondrial-like	2102	F:nucleotide binding; F:catalytic activity
TCONS_00014723	internal alternative nad h-ubiquinone oxidoreductase mitochondrial-like	1755	F:nucleotide binding; F:catalytic activity
TCONS_00015189	isocitrate dehydrogenase	1481	F:nucleotide binding; P:generation of precursor metabolites and energy; F:catalytic activity; C:mitochondrion
TCONS_00045926	isovaleryl- mitochondrial	1660	F:nucleotide binding; F:catalytic activity; P:catabolic process; C:mitochondrion; P:cellular process
TCONS_00045927	isovaleryl- mitochondrial	1182	F:nucleotide binding; F:catalytic activity; P:catabolic process; C:mitochondrion; P:cellular process
TCONS_00031375	kinase superfamily protein isoform 2	2580	F:nucleotide binding; C:cytoplasm; P:cellular protein modification process; F:kinase activity
TCONS_00031376	kinase superfamily protein isoform 3	1971	F:nucleotide binding; C:cytoplasm; P:cellular protein modification process; F:kinase activity
TCONS_00031377	kinase superfamily protein isoform 4	1729	F:nucleotide binding; P:cellular protein modification process; F:kinase activity
TCONS_00035329	la protein 1	1729	P:embryo development; P:post-embryonic development; P:cellular protein modification process; P:biosynthetic process; P:nucleobase-containing compound metabolic process; P:transport; C:nucleoplasm; F:nucleotide binding; P:response to abiotic stimulus; F:RNA binding; C:cell wall; C:cytosol
TCONS_00035330	la protein 1	1726	P:embryo development; P:post-embryonic development; P:cellular protein modification process; P:biosynthetic process; P:nucleobase-containing compound metabolic process; P:transport; C:nucleoplasm; F:nucleotide binding; P:response to abiotic stimulus; F:RNA binding; C:cell wall; C:cytosol
TCONS_00035331	la protein 1	1717	P:embryo development; P:post-embryonic development; P:cellular protein modification process; P:biosynthetic process; P:nucleobase-containing compound metabolic process; P:transport; C:nucleoplasm; F:nucleotide binding; P:response to abiotic stimulus; F:RNA binding; C:cell wall; C:cytosol
TCONS_00035332	la protein 1	1338	P:embryo development; P:post-embryonic development; P:cellular protein modification process; P:biosynthetic process; P:nucleobase-containing compound metabolic process; P:transport; C:nucleoplasm; F:nucleotide binding; P:response to abiotic stimulus; F:RNA binding; C:cell wall; C:cytosol
TCONS_00043453	la-related protein 6c-like	1254	F:nucleotide binding; F:nucleic acid binding
TCONS_00010552	late blight resistance protein homolog r1a-3	3283	F:nucleotide binding
TCONS_00010553	late blight resistance protein homolog r1a-3	3331	F:nucleotide binding
TCONS_00010555	late blight resistance protein homolog r1a-3	2457	F:nucleotide binding
TCONS_00040213	late blight resistance protein homolog r1a-3	942	F:nucleotide binding
TCONS_00038700	late blight resistance protein homolog r1a-3 isoform x11	548	F:nucleotide binding
TCONS_00040215	late blight resistance protein homolog r1b-16	2667	F:nucleotide binding
TCONS_00030736	lipoate-protein ligase a	1926	F:nucleotide binding; F:catalytic activity; P:cellular protein modification process
TCONS_00018194	long-chain-alcohol oxidase fao1	2220	F:nucleotide binding; F:catalytic activity; C:membrane; C:intracellular
TCONS_00006546	long-chain-alcohol oxidase fao4a-like	538	F:nucleotide binding; F:catalytic activity
TCONS_00050373	low quality protein: endoribonuclease dicer homolog 2-like	4202	F:nucleotide binding; F:RNA binding; F:protein binding; F:nuclease activity
TCONS_00040864	l-type lectin-domain containing receptor kinase -like	1995	F:nucleotide binding; P:cellular protein modification process; F:carbohydrate binding; F:kinase activity
TCONS_00020041	luminal-binding protein	2300	F:nucleotide binding; F:catalytic activity
TCONS_00020042	luminal-binding protein 5	2207	F:nucleotide binding; C:cytoplasm; F:catalytic activity; C:endoplasmic reticulum
TCONS_00020043	luminal-binding protein 5	2301	F:nucleotide binding; C:cytoplasm; F:catalytic activity; C:endoplasmic reticulum
TCONS_00020044	luminal-binding protein 5	2414	F:nucleotide binding; C:cytoplasm; F:catalytic activity; C:endoplasmic reticulum
TCONS_00020045	luminal-binding protein 5	1698	F:nucleotide binding; C:cytoplasm; F:catalytic activity; C:endoplasmic reticulum
TCONS_00008546	luminal-binding protein 5-like	2001	F:nucleotide binding; C:cytoplasm; C:endoplasmic reticulum
TCONS_00035737	mevalonate kinase	1188	F:nucleotide binding; P:lipid metabolic process; P:cellular component organization; C:cytosol; P:biosynthetic process; F:kinase activity
TCONS_00035738	mevalonate kinase	1327	F:nucleotide binding; P:lipid metabolic process; P:cellular component organization; C:cytosol; P:biosynthetic process; F:kinase activity
TCONS_00014792	minor allergen alt a 7-like	612	F:nucleotide binding; F:catalytic activity; P:biosynthetic process; P:nucleobase-containing compound metabolic process
TCONS_00029206	mitochondrial chaperone bcs1-like	1368	F:nucleotide binding
TCONS_00035748	mitochondrial rho gtpase 1	2821	F:nucleotide binding; P:cellular homeostasis; P:signal transduction; C:membrane; C:mitochondrion; P:transport; F:hydrolase activity
TCONS_00035749	mitochondrial rho gtpase 1	2691	F:nucleotide binding; P:cellular homeostasis; P:signal transduction; C:membrane; C:mitochondrion; P:cellular component organization; P:transport; F:hydrolase activity
TCONS_00035750	mitochondrial rho gtpase 1	2691	F:nucleotide binding; P:cellular homeostasis; P:signal transduction; C:membrane; C:mitochondrion; P:cellular component organization; P:transport; F:hydrolase activity
TCONS_00035751	mitochondrial rho gtpase 1	2352	F:nucleotide binding; P:signal transduction; C:intracellular; F:hydrolase activity
TCONS_00035752	mitochondrial rho gtpase 1	1728	F:nucleotide binding; P:signal transduction; C:intracellular; F:hydrolase activity
TCONS_00035425	mitogen-activated protein kinase homolog mmk2	2054	F:nucleotide binding; P:cellular protein modification process; F:signal transducer activity; F:kinase activity; C:intracellular
TCONS_00035426	mitogen-activated protein kinase homolog mmk2	567	F:nucleotide binding; P:cellular protein modification process; F:signal transducer activity; F:kinase activity; C:intracellular
TCONS_00035427	mitogen-activated protein kinase homolog mmk2	1122	F:nucleotide binding; P:cellular protein modification process; F:signal transducer activity; F:kinase activity; C:intracellular
TCONS_00005926	mitogen-activated protein kinase homolog mmk2-like	1140	F:nucleotide binding; P:cellular protein modification process; F:signal transducer activity; F:kinase activity; C:intracellular
TCONS_00038626	mitogen-activated protein kinase kinase 2	1017	F:nucleotide binding; P:cellular protein modification process; F:kinase activity
TCONS_00038627	mitogen-activated protein kinase kinase 2	1549	F:nucleotide binding; P:cellular protein modification process; F:kinase activity
TCONS_00038628	mitogen-activated protein kinase kinase 2-like	2009	F:nucleotide binding; P:cellular protein modification process; F:kinase activity
TCONS_00038629	mitogen-activated protein kinase kinase 2-like	1377	F:nucleotide binding; P:signal transduction; P:cellular protein modification process; F:kinase activity
TCONS_00019036	mitogen-activated protein kinase kinase kinase yoda-like	1251	F:nucleotide binding; P:cellular protein modification process; F:kinase activity
TCONS_00000036	mitogen-activated protein kinase kinase kinase yoda-like isoform x2	261	F:nucleotide binding; P:cellular protein modification process; F:kinase activity
TCONS_00003638	mitogen-activated protein kinase kinase kinase yoda-like isoform x2	1882	F:nucleotide binding; P:cellular protein modification process; F:kinase activity
TCONS_00003639	mitogen-activated protein kinase kinase kinase yoda-like isoform x2	435	F:nucleotide binding; P:cellular protein modification process; F:kinase activity
TCONS_00039205	myosin-6-like	5137	F:nucleotide binding; C:cytoskeleton; F:protein binding; P:cellular component organization; P:DNA metabolic process; P:transport; F:motor activity
TCONS_00039206	myosin-6-like	5134	F:nucleotide binding; C:cytoskeleton; F:protein binding; P:cellular component organization; P:DNA metabolic process; P:transport; F:motor activity
TCONS_00039207	myosin-6-like	4389	F:nucleotide binding; C:cytoskeleton; F:protein binding; P:cellular component organization; P:DNA metabolic process; P:transport; F:motor activity
TCONS_00039208	myosin-6-like	4936	F:nucleotide binding; C:cytoskeleton; F:protein binding; P:transport; P:cellular process; F:motor activity
TCONS_00039209	myosin-6-like	3323	F:nucleotide binding; C:cytoskeleton; F:protein binding; P:transport; P:cellular process; F:motor activity
TCONS_00039210	myosin-6-like	3325	F:nucleotide binding; C:cytoskeleton; F:protein binding; P:transport; P:cellular process; F:motor activity
TCONS_00039211	myosin-6-like	2878	F:nucleotide binding; C:cytoskeleton; F:protein binding; P:transport; P:cellular process; F:motor activity
TCONS_00031761	nbs-lrr resistance protein	3742	F:nucleotide binding
TCONS_00018302	non-lysosomal glucosylceramidase	4808	F:nucleotide binding; P:cellular homeostasis; P:carbohydrate metabolic process; C:membrane; P:lipid metabolic process; P:biosynthetic process; F:hydrolase activity
TCONS_00001232	nucleic acid binding	1326	F:nucleotide binding; F:nucleic acid binding
TCONS_00001233	nucleic acid binding	1195	F:nucleotide binding; F:nucleic acid binding
TCONS_00001234	nucleic acid binding	888	F:nucleotide binding; F:nucleic acid binding
TCONS_00001235	nucleic acid binding	1056	F:nucleotide binding; F:nucleic acid binding
TCONS_00008472	nucleoside diphosphate kinase 3-like	927	F:nucleotide binding; P:biosynthetic process; F:kinase activity; P:nucleobase-containing compound metabolic process
TCONS_00046631	pantothenate kinase 1	1611	F:nucleotide binding; P:biosynthetic process; F:kinase activity; P:nucleobase-containing compound metabolic process
TCONS_00046632	pantothenate kinase 1	1680	F:nucleotide binding; P:biosynthetic process; F:kinase activity; P:nucleobase-containing compound metabolic process
TCONS_00046633	pantothenate kinase 1	1596	F:nucleotide binding; P:biosynthetic process; F:kinase activity; P:nucleobase-containing compound metabolic process
TCONS_00046634	pantothenate kinase 1	1209	F:nucleotide binding; P:biosynthetic process; F:kinase activity; P:nucleobase-containing compound metabolic process
TCONS_00019483	pantothenate kinase 2	2934	F:nucleotide binding; P:carbohydrate metabolic process; P:cellular protein modification process; C:cytosol; P:biosynthetic process; F:kinase activity; P:nucleobase-containing compound metabolic process
TCONS_00019484	pantothenate kinase 2	2754	F:nucleotide binding; P:carbohydrate metabolic process; P:cellular protein modification process; C:cytosol; P:biosynthetic process; F:kinase activity; P:nucleobase-containing compound metabolic process
TCONS_00012094	p-glycoprotein 9 isoform 1	3786	F:nucleotide binding; C:membrane; F:transporter activity; P:cellular process; F:hydrolase activity
TCONS_00021821	phosphatidylinositol phosphatidylcholine transfer protein sfh8-like isoform x1	1806	F:nucleotide binding
TCONS_00023823	phosphoenolpyruvate carboxykinase	2285	F:nucleotide binding; P:carbohydrate metabolic process; P:generation of precursor metabolites and energy; P:biosynthetic process; F:kinase activity
TCONS_00023824	phosphoenolpyruvate carboxykinase	2079	F:nucleotide binding; P:carbohydrate metabolic process; P:generation of precursor metabolites and energy; P:biosynthetic process; F:kinase activity
TCONS_00023825	phosphoenolpyruvate carboxykinase	2379	F:nucleotide binding; P:carbohydrate metabolic process; P:generation of precursor metabolites and energy; F:catalytic activity; P:biosynthetic process
TCONS_00023826	phosphoenolpyruvate carboxykinase	1989	F:nucleotide binding; P:carbohydrate metabolic process; P:generation of precursor metabolites and energy; P:biosynthetic process; F:kinase activity
TCONS_00035582	phospholipid-transporting atpase 1	4733	F:nucleotide binding; P:cell death; P:cellular component organization; P:biosynthetic process; C:intracellular; C:plasma membrane; F:transporter activity; P:response to stress; F:hydrolase activity
TCONS_00035581	phospholipid-transporting atpase 1-like	4745	F:nucleotide binding; P:cell death; P:cellular component organization; P:biosynthetic process; C:intracellular; C:plasma membrane; F:transporter activity; P:response to stress; F:hydrolase activity
TCONS_00035583	phospholipid-transporting atpase 1-like	3441	F:nucleotide binding; P:cell death; P:cellular component organization; P:biosynthetic process; C:intracellular; C:plasma membrane; F:transporter activity; P:response to stress; F:hydrolase activity
TCONS_00022594	phospholipid-transporting atpase 2	1270	F:nucleotide binding; C:membrane; F:transporter activity; F:hydrolase activity
TCONS_00022595	phospholipid-transporting atpase 2	687	F:nucleotide binding; C:membrane; P:cellular component organization; F:transporter activity; F:hydrolase activity
TCONS_00047060	phospholipid-transporting atpase 9	5118	F:nucleotide binding; C:membrane; P:cellular component organization; F:transporter activity; F:hydrolase activity
TCONS_00047061	phospholipid-transporting atpase 9	4658	F:nucleotide binding; C:membrane; P:cellular component organization; F:transporter activity; F:hydrolase activity
TCONS_00047062	phospholipid-transporting atpase 9	3591	F:nucleotide binding; C:membrane; P:cellular component organization; F:transporter activity; F:hydrolase activity
TCONS_00006365	phosphomevalonate kinase-like	2016	F:nucleotide binding; P:lipid metabolic process; P:biosynthetic process; F:kinase activity
TCONS_00006367	phosphomevalonate kinase-like	1590	F:nucleotide binding; P:lipid metabolic process; P:biosynthetic process; F:kinase activity
TCONS_00036738	phytosulfokine receptor 1	3045	F:nucleotide binding; F:protein binding; P:cellular protein modification process; P:biosynthetic process; F:receptor activity; F:signal transducer activity; F:kinase activity; P:nucleobase-containing compound metabolic process; P:response to stress
TCONS_00016099	plastidic atp adp-transporter-like	1902	F:nucleotide binding; C:membrane; F:transporter activity
TCONS_00021202	pleiotropic drug resistance protein 1	4272	F:nucleotide binding; C:membrane; F:hydrolase activity
TCONS_00026316	pleiotropic drug resistance protein 1-like	4239	F:nucleotide binding; C:membrane; P:transport; F:hydrolase activity
TCONS_00047206	pleiotropic drug resistance protein 1-like	4734	F:nucleotide binding; C:membrane; F:hydrolase activity
TCONS_00047207	pleiotropic drug resistance protein 1-like	4203	F:nucleotide binding; C:membrane; F:hydrolase activity
TCONS_00032277	probable flavin-containing monooxygenase 1	1627	F:nucleotide binding; F:catalytic activity
TCONS_00032278	probable flavin-containing monooxygenase 1	1389	F:nucleotide binding; F:catalytic activity
TCONS_00040765	probable lrr receptor-like serine threonine-protein kinase at1g06840	2231	F:nucleotide binding; F:protein binding; C:membrane; P:cellular protein modification process; F:kinase activity
TCONS_00040766	probable lrr receptor-like serine threonine-protein kinase at1g06840	2321	F:nucleotide binding; C:membrane; P:cellular protein modification process; F:kinase activity
TCONS_00040767	probable lrr receptor-like serine threonine-protein kinase at1g06840	2363	F:nucleotide binding; F:protein binding; C:membrane; P:cellular protein modification process; F:kinase activity
TCONS_00040768	probable lrr receptor-like serine threonine-protein kinase at1g06840	3185	F:nucleotide binding; C:membrane; P:cellular protein modification process; F:kinase activity
TCONS_00040769	probable lrr receptor-like serine threonine-protein kinase at1g06840	2163	F:nucleotide binding; F:protein binding; P:cellular protein modification process; F:kinase activity
TCONS_00040775	probable lrr receptor-like serine threonine-protein kinase at1g06840	3111	F:nucleotide binding; C:membrane; P:cellular protein modification process; F:kinase activity
TCONS_00040776	probable lrr receptor-like serine threonine-protein kinase at1g06840	3130	F:nucleotide binding; C:membrane; F:kinase activity
TCONS_00040343	probable lrr receptor-like serine threonine-protein kinase at1g53430	3540	F:nucleotide binding; P:cellular protein modification process; F:kinase activity
TCONS_00040344	probable lrr receptor-like serine threonine-protein kinase at1g53430	3403	F:nucleotide binding; F:protein binding; P:cellular protein modification process; F:kinase activity
TCONS_00040345	probable lrr receptor-like serine threonine-protein kinase at1g53430	3489	F:nucleotide binding; P:cellular protein modification process; F:kinase activity
TCONS_00040346	probable lrr receptor-like serine threonine-protein kinase at1g53430	2802	F:nucleotide binding; F:protein binding; P:cellular protein modification process; F:kinase activity
TCONS_00016430	probable lrr receptor-like serine threonine-protein kinase at1g74360	3285	F:nucleotide binding; F:protein binding; C:membrane; P:cellular protein modification process; F:kinase activity
TCONS_00023018	probable lrr receptor-like serine threonine-protein kinase at3g47570	2124	F:nucleotide binding; F:protein binding; C:membrane; P:cellular protein modification process; F:kinase activity
TCONS_00020877	probable lrr receptor-like serine threonine-protein kinase at4g08850	3660	F:nucleotide binding; F:protein binding; C:membrane; P:cellular protein modification process; F:kinase activity
TCONS_00020907	probable lrr receptor-like serine threonine-protein kinase rkf3	1908	F:nucleotide binding; P:cellular protein modification process; F:signal transducer activity; F:kinase activity
TCONS_00011806	probable l-type lectin-domain containing receptor kinase	2061	F:nucleotide binding; P:cellular protein modification process; F:carbohydrate binding; F:kinase activity
TCONS_00011492	probable mitochondrial chaperone bcs1-a	1488	F:nucleotide binding
TCONS_00022969	probable mitochondrial chaperone bcs1-a	1488	F:nucleotide binding
TCONS_00014334	probable mitochondrial chaperone bcs1-b	1569	F:nucleotide binding
TCONS_00013319	probable mitochondrial chaperone bcs1-b	2009	F:nucleotide binding
TCONS_00045402	probable mitochondrial chaperone bcs1-b	1626	F:nucleotide binding
TCONS_00006366	probable phosphomevalonate kinase	2011	F:nucleotide binding; P:lipid metabolic process; P:biosynthetic process; F:kinase activity
TCONS_00037852	probable receptor-like protein kinase at1g11050	2758	F:nucleotide binding; P:signal transduction; P:response to endogenous stimulus; P:cellular protein modification process; P:biosynthetic process; F:kinase activity; C:intracellular
TCONS_00005074	probable receptor-like protein kinase at1g67000	2812	F:nucleotide binding; P:cellular protein modification process; F:carbohydrate binding; F:kinase activity
TCONS_00005075	probable receptor-like protein kinase at1g67000	1848	F:nucleotide binding; P:cellular protein modification process; F:carbohydrate binding; F:kinase activity
TCONS_00015242	probable receptor-like protein kinase at1g67000	2776	F:nucleotide binding; P:cellular protein modification process; F:carbohydrate binding; F:kinase activity
TCONS_00015243	probable receptor-like protein kinase at1g67000	1950	F:nucleotide binding; P:cellular protein modification process; F:carbohydrate binding; F:kinase activity
TCONS_00024709	probable receptor-like protein kinase at5g47070	1825	F:nucleotide binding; P:cellular protein modification process; F:kinase activity
TCONS_00024710	probable receptor-like protein kinase at5g47070	1299	F:nucleotide binding; P:cellular protein modification process; F:kinase activity
TCONS_00015249	probable serine threonine-protein kinase at1g18390 isoform x1	2091	F:nucleotide binding; P:cellular protein modification process; F:kinase activity
TCONS_00015250	probable serine threonine-protein kinase at1g18390 isoform x3	2222	F:nucleotide binding; P:cellular protein modification process; F:carbohydrate binding; F:kinase activity
TCONS_00034045	probable serine threonine-protein kinase wnk11	1171	F:nucleotide binding; P:cellular protein modification process; F:kinase activity
TCONS_00034046	probable serine threonine-protein kinase wnk11	1192	F:nucleotide binding; P:cellular protein modification process; F:kinase activity
TCONS_00034047	probable serine threonine-protein kinase wnk11	891	F:nucleotide binding; P:cellular protein modification process; F:kinase activity
TCONS_00034048	probable serine threonine-protein kinase wnk11	928	F:nucleotide binding; P:cellular protein modification process; F:kinase activity
TCONS_00049161	probably inactive leucine-rich repeat receptor-like protein kinase at5g48380	1733	F:nucleotide binding; P:cellular protein modification process; F:kinase activity
TCONS_00049162	probably inactive leucine-rich repeat receptor-like protein kinase at5g48380	1803	F:nucleotide binding; P:cellular protein modification process; F:kinase activity
TCONS_00025448	protein aig1-like	1364	F:nucleotide binding
TCONS_00025449	protein aig1-like	999	F:nucleotide binding
TCONS_00013345	protein creg1	633	F:nucleotide binding; F:catalytic activity; P:lipid metabolic process; P:biosynthetic process; C:vacuole; P:cellular process
TCONS_00029629	protein kinase chloroplastic	1627	F:nucleotide binding; P:response to biotic stimulus; P:response to external stimulus; P:cellular protein modification process; F:kinase activity; P:response to stress
TCONS_00029630	protein kinase chloroplastic	1209	F:nucleotide binding; P:response to biotic stimulus; P:response to external stimulus; P:cellular protein modification process; F:kinase activity; P:response to stress
TCONS_00021558	protein lyk5-like	1659	F:nucleotide binding; P:cellular protein modification process; F:kinase activity
TCONS_00018810	protein root hair defective 3 {eco:0000255	3112	F:nucleotide binding; C:cytoplasm; C:membrane; C:endoplasmic reticulum; F:hydrolase activity
TCONS_00018811	protein root hair defective 3-like	2382	F:nucleotide binding; C:cytoplasm; C:membrane; C:endoplasmic reticulum; F:hydrolase activity
TCONS_00025434	pyruvate cytosolic isozyme	1533	F:nucleotide binding; P:carbohydrate metabolic process; P:generation of precursor metabolites and energy; C:cytoplasm; P:catabolic process; P:biosynthetic process; F:kinase activity; P:nucleobase-containing compound metabolic process
TCONS_00026018	ras-related protein rabh1e	624	F:nucleotide binding; P:signal transduction; C:membrane; P:transport; C:intracellular; F:hydrolase activity
TCONS_00026019	ras-related protein rabh1e	726	F:nucleotide binding; P:signal transduction; C:membrane; P:transport; C:intracellular; F:hydrolase activity
TCONS_00014916	ras-related protein rhn1	1312	F:nucleotide binding; P:signal transduction; C:membrane; P:transport; C:intracellular; F:hydrolase activity
TCONS_00014917	ras-related protein rhn1	615	F:nucleotide binding; P:signal transduction; C:membrane; P:transport; C:intracellular; F:hydrolase activity
TCONS_00003957	receptor like protein kinase	2790	F:nucleotide binding; P:cellular protein modification process; F:kinase activity; C:plasma membrane
TCONS_00040068	receptor-like protein kinase 5	3042	F:nucleotide binding; F:protein binding; C:membrane; P:cellular protein modification process; F:kinase activity
TCONS_00012405	receptor-like protein kinase at4g00960	2450	F:nucleotide binding; P:cellular protein modification process; F:kinase activity
TCONS_00012406	receptor-like protein kinase at4g00960	681	F:nucleotide binding; P:cellular protein modification process; F:kinase activity
TCONS_00012408	receptor-like protein kinase at4g00960	1272	F:nucleotide binding; P:cellular protein modification process; F:kinase activity
TCONS_00012418	receptor-like protein kinase at4g00960	2013	F:nucleotide binding; P:cellular protein modification process; F:kinase activity
TCONS_00012420	receptor-like protein kinase at4g00960	1908	F:nucleotide binding; P:cellular protein modification process; F:kinase activity
TCONS_00015530	receptor-like protein kinase feronia	2517	F:nucleotide binding; P:cellular protein modification process; F:kinase activity
TCONS_00038025	receptor-like protein kinase haiku2	2958	F:nucleotide binding; F:protein binding; P:cellular protein modification process; F:kinase activity
TCONS_00012407	receptor-like serine-threonine protein kinase	2888	F:nucleotide binding; P:cellular protein modification process; F:kinase activity
TCONS_00030077	rna-binding family protein isoform 2	1874	F:nucleotide binding; F:nucleic acid binding; P:response to abiotic stimulus; P:nucleobase-containing compound metabolic process
TCONS_00042484	s-adenosylmethionine synthase 2-like	1723	F:nucleotide binding; P:biosynthetic process; F:transferase activity; P:nucleobase-containing compound metabolic process
TCONS_00042485	s-adenosylmethionine synthase 2-like	1173	F:nucleotide binding; P:biosynthetic process; F:transferase activity; P:nucleobase-containing compound metabolic process
TCONS_00030076	serine arginine-rich splicing factor sr45a-like isoform x1	1785	F:nucleotide binding; F:nucleic acid binding; P:response to abiotic stimulus; P:nucleobase-containing compound metabolic process; C:intracellular
TCONS_00030078	serine arginine-rich splicing factor sr45a-like isoform x1	1251	F:nucleotide binding; F:nucleic acid binding; C:intracellular
TCONS_00043105	serine threonine-protein kinase	1735	F:nucleotide binding; P:response to biotic stimulus; P:response to external stimulus; P:signal transduction; P:cellular protein modification process; P:biosynthetic process; F:kinase activity; P:response to stress
TCONS_00043106	serine threonine-protein kinase	1702	F:nucleotide binding; P:response to biotic stimulus; P:response to external stimulus; P:signal transduction; P:cellular protein modification process; P:biosynthetic process; F:kinase activity; P:response to stress
TCONS_00043107	serine threonine-protein kinase	1785	F:nucleotide binding; P:response to biotic stimulus; P:response to external stimulus; P:signal transduction; P:cellular protein modification process; P:biosynthetic process; F:kinase activity; P:response to stress
TCONS_00043108	serine threonine-protein kinase	1763	F:nucleotide binding; P:signal transduction; P:cellular protein modification process; F:kinase activity; P:response to stress
TCONS_00043109	serine threonine-protein kinase	1212	F:nucleotide binding; P:signal transduction; P:cellular protein modification process; F:kinase activity; P:response to stress
TCONS_00030602	serine threonine-protein kinase at5g01020-like	2268	F:nucleotide binding; P:cellular protein modification process; F:kinase activity
TCONS_00030603	serine threonine-protein kinase at5g01020-like	1389	F:nucleotide binding; P:cellular protein modification process; F:kinase activity
TCONS_00018652	serine threonine-protein kinase edr1	3748	F:nucleotide binding; P:cellular protein modification process; F:kinase activity
TCONS_00018653	serine threonine-protein kinase edr1	3757	P:cellular protein modification process; C:Golgi apparatus; P:biosynthetic process; F:signal transducer activity; P:response to stress; F:nucleotide binding; P:response to biotic stimulus; P:carbohydrate metabolic process; P:response to abiotic stimulus; P:response to external stimulus; P:cell death; P:response to endogenous stimulus; C:cytosol; F:kinase activity
TCONS_00018654	serine threonine-protein kinase edr1	3741	F:nucleotide binding; P:cellular protein modification process; F:kinase activity
TCONS_00018655	serine threonine-protein kinase edr1	3165	F:nucleotide binding; P:cellular protein modification process; F:kinase activity
TCONS_00012163	serine threonine-protein kinase ht1-like	2202	F:nucleotide binding; F:protein binding; P:signal transduction; P:cellular protein modification process; F:kinase activity
TCONS_00012164	serine threonine-protein kinase ht1-like	1380	F:nucleotide binding; F:protein binding; P:signal transduction; P:cellular protein modification process; F:kinase activity
TCONS_00021086	serine threonine-protein kinase ht1-like	1144	F:nucleotide binding; P:cellular protein modification process; F:kinase activity
TCONS_00021087	serine threonine-protein kinase ht1-like	1529	F:nucleotide binding; P:cellular protein modification process; F:kinase activity
TCONS_00021088	serine threonine-protein kinase ht1-like	1206	F:nucleotide binding; P:cellular protein modification process; F:kinase activity
TCONS_00040977	serine threonine-protein kinase pbs1-like	1490	F:nucleotide binding; P:cellular protein modification process; F:kinase activity
TCONS_00040978	serine threonine-protein kinase pbs1-like isoform x1	939	F:nucleotide binding; P:cellular protein modification process; F:kinase activity
TCONS_00043249	serine threonine-protein kinase-like protein acr4	882	F:nucleotide binding; P:cellular protein modification process; P:biosynthetic process; F:kinase activity
TCONS_00028910	serine threonine-protein kinase-like protein ccr3	2424	F:nucleotide binding; P:cellular protein modification process; F:kinase activity
TCONS_00012778	succinate dehydrogenase	1565	F:nucleotide binding; P:generation of precursor metabolites and energy; F:catalytic activity; C:membrane; C:mitochondrion; P:nucleobase-containing compound metabolic process
TCONS_00012779	succinate dehydrogenase	1896	F:nucleotide binding; P:generation of precursor metabolites and energy; F:catalytic activity
TCONS_00029922	succinyl- ligase	1565	P:protein metabolic process; P:generation of precursor metabolites and energy; P:catabolic process; P:biosynthetic process; P:nucleobase-containing compound metabolic process; P:response to stress; F:nucleotide binding; P:carbohydrate metabolic process; P:response to abiotic stimulus; F:catalytic activity; C:mitochondrion; P:cellular component organization
TCONS_00029923	succinyl- ligase	1462	P:protein metabolic process; P:generation of precursor metabolites and energy; P:catabolic process; P:biosynthetic process; P:nucleobase-containing compound metabolic process; P:response to stress; F:nucleotide binding; P:carbohydrate metabolic process; P:response to abiotic stimulus; F:catalytic activity; C:mitochondrion; P:cellular component organization
TCONS_00029924	succinyl- ligase	1266	P:protein metabolic process; P:generation of precursor metabolites and energy; P:catabolic process; P:biosynthetic process; P:nucleobase-containing compound metabolic process; P:response to stress; F:nucleotide binding; P:carbohydrate metabolic process; P:response to abiotic stimulus; F:catalytic activity; C:mitochondrion; P:cellular component organization
TCONS_00034825	succinyl- ligase	1308	F:nucleotide binding; P:generation of precursor metabolites and energy; C:mitochondrion; F:transferase activity
TCONS_00034827	succinyl- ligase	1108	F:nucleotide binding; P:generation of precursor metabolites and energy; C:mitochondrion; F:transferase activity
TCONS_00007954	t-complex protein 1 subunit alpha	2169	P:catabolic process; P:cellular protein modification process; P:biosynthetic process; P:nucleobase-containing compound metabolic process; F:nucleotide binding; P:carbohydrate metabolic process; P:response to abiotic stimulus; F:protein binding; P:flower development; P:cellular component organization; C:cytosol
TCONS_00007955	t-complex protein 1 subunit alpha	1638	P:catabolic process; P:cellular protein modification process; P:biosynthetic process; P:nucleobase-containing compound metabolic process; F:nucleotide binding; P:carbohydrate metabolic process; P:response to abiotic stimulus; F:protein binding; P:flower development; P:cellular component organization; C:cytosol
TCONS_00012851	t-complex protein 1 subunit zeta-like	2043	F:nucleotide binding; P:protein metabolic process; F:protein binding; C:cytoplasm; P:cellular process
TCONS_00012852	t-complex protein 1 subunit zeta-like	2042	F:nucleotide binding; P:protein metabolic process; F:protein binding; C:cytoplasm; P:cellular process
TCONS_00012853	t-complex protein 1 subunit zeta-like	1500	F:nucleotide binding; P:protein metabolic process; F:protein binding; C:cytoplasm; P:cellular process
TCONS_00048569	tmv resistance protein n-like	3657	F:nucleotide binding; F:protein binding; P:signal transduction
TCONS_00048570	tmv resistance protein n-like	2652	F:nucleotide binding; P:signal transduction
TCONS_00034332	translation factor guf1 organellar chromatophore	1989	F:nucleotide binding; F:hydrolase activity
TCONS_00002936	tubulin beta-1 chain	1748	F:nucleotide binding; C:cytoskeleton; C:cytoplasm; F:structural molecule activity; P:cellular component organization; F:hydrolase activity
TCONS_00002937	tubulin beta-1 chain	1341	F:nucleotide binding; C:cytoskeleton; C:cytoplasm; F:structural molecule activity; P:cellular component organization; F:hydrolase activity
TCONS_00035397	u-box domain-containing protein 33 isoform x1	2685	F:nucleotide binding; P:cellular protein modification process; F:kinase activity
TCONS_00048776	u-box domain-containing protein 50	2409	F:nucleotide binding; P:cellular protein modification process; F:kinase activity
TCONS_00010488	ump-cmp kinase 3-like	955	F:nucleotide binding; P:biosynthetic process; F:kinase activity; P:nucleobase-containing compound metabolic process
TCONS_00010489	ump-cmp kinase 3-like	637	F:nucleotide binding; F:kinase activity; P:nucleobase-containing compound metabolic process
TCONS_00010490	ump-cmp kinase 3-like	724	F:nucleotide binding; P:biosynthetic process; F:kinase activity; P:nucleobase-containing compound metabolic process
TCONS_00010491	ump-cmp kinase 3-like	630	F:nucleotide binding; P:biosynthetic process; F:kinase activity; P:nucleobase-containing compound metabolic process
TCONS_00013231	uridine diphosphate glucose dehydrogenase	2013	F:nucleotide binding; P:carbohydrate metabolic process; F:catalytic activity; P:nucleobase-containing compound metabolic process
TCONS_00013232	uridine diphosphate glucose dehydrogenase	2032	F:nucleotide binding; P:carbohydrate metabolic process; F:catalytic activity; P:nucleobase-containing compound metabolic process
TCONS_00013233	uridine diphosphate glucose dehydrogenase	1425	F:nucleotide binding; P:carbohydrate metabolic process; F:catalytic activity; P:nucleobase-containing compound metabolic process
TCONS_00030737	vesicle-fusing atpase	2970	F:nucleotide binding; C:cytoplasm
TCONS_00030738	vesicle-fusing atpase	2743	F:nucleotide binding; C:Golgi apparatus; C:vacuole; C:plasma membrane
TCONS_00030739	vesicle-fusing atpase	2735	F:nucleotide binding; C:Golgi apparatus; C:vacuole; C:plasma membrane
TCONS_00030740	vesicle-fusing atpase	2749	F:nucleotide binding; C:Golgi apparatus; C:vacuole; C:plasma membrane
TCONS_00030741	vesicle-fusing atpase	2762	F:nucleotide binding; C:Golgi apparatus; C:vacuole; C:plasma membrane
TCONS_00030742	vesicle-fusing atpase	2226	F:nucleotide binding; C:Golgi apparatus; C:vacuole; C:plasma membrane
TCONS_00013138	wall-associated receptor kinase-like 14	1380	F:nucleotide binding; P:cellular protein modification process; F:kinase activity
TCONS_00008942	zeaxanthin chloroplastic-like	1209	F:nucleotide binding; F:catalytic activity
TCONS_00014815		3234	F:nucleotide binding; P:cellular protein modification process; P:pollen-pistil interaction; F:kinase activity
TCONS_00014816		2475	F:nucleotide binding; P:cellular protein modification process; P:pollen-pistil interaction; F:kinase activity
